# Supplementary material for: Combined Linkage Mapping and BSA to Identify QTL and Candidate Genes for Plant Height and the Number of Nodes on the Main Stem in Soybean
Source: Int J Mol Sci. 2019 Dec 19;21(1):42. doi: 10.3390/ijms21010042 (PMC6981803; doi:10.3390/ijms21010042)
Supplement: Supplementary file 1 [file ijms-21-00042-s001.zip › Supplementary Table S3. The annotation information of candidate gene.xlsx]

## Sheet: Sheet1
Glyma.04G243900.1	--	--	--	--	--	--	Putative S-adenosyl-L-methionine-dependent methyltransferase;; Methyltransferase domain	Probable methyltransferase PMT26 GN=At5g64030 OS=Arabidopsis thaliana (Mouse-ear cress) PE=2 SV=1	Uncharacterized protein {ECO:0000313|EnsemblPlants:GLYMA04G42270.1} OS=Glycine max (Soybean) PE=4 SV=1	U	Intracellular trafficking, secretion, and vesicular transport	PREDICTED: probable methyltransferase PMT26-like isoform X1 [Glycine max]
Glyma.04G244000.1	--	--	Molecular Function: binding (GO:0005488);; Molecular Function: kinase activity (GO:0016301);;	--	--	--	Wall-associated receptor kinase galacturonan-binding;; Protein tyrosine kinase;; Protein kinase domain;; Calcium-binding EGF domain;; Complement Clr-like EGF-like	Wall-associated receptor kinase 2 (Precursor) GN=WAK2 OS=Arabidopsis thaliana (Mouse-ear cress) PE=1 SV=1	Uncharacterized protein {ECO:0000313|EnsemblPlants:GLYMA04G42280.2} OS=Glycine max (Soybean) PE=4 SV=1	T	Signal transduction mechanisms	PREDICTED: wall-associated receptor kinase 5-like [Glycine max]
Glyma.04G244100.1	[RTKL]	--	Molecular Function: protein kinase activity (GO:0004672);; Molecular Function: binding (GO:0005488);; Biological Process: cellular process (GO:0009987);;	--	--	--	Protein kinase domain;; Protein tyrosine kinase;; Wall-associated receptor kinase galacturonan-binding;; Calcium-binding EGF domain;; EGF-like domain	Wall-associated receptor kinase 2 (Precursor) GN=WAK2 OS=Arabidopsis thaliana (Mouse-ear cress) PE=1 SV=1	Uncharacterized protein {ECO:0000313|EnsemblPlants:GLYMA04G42290.1} OS=Glycine max (Soybean) PE=3 SV=2	T	Signal transduction mechanisms	PREDICTED: wall-associated receptor kinase 5-like [Glycine max]
Glyma.04G244200.1	[R]	General function prediction only	Molecular Function: iron ion binding (GO:0005506);; Molecular Function: oxidoreductase activity, acting on paired donors, with incorporation or reduction of molecular oxygen, 2-oxoglutarate as one donor, and incorporation of one atom each of oxygen into both donors (GO:0016706);; Biological Process: oxidation-reduction process (GO:0055114);;	--	[QR]	--	2OG-Fe(II) oxygenase superfamily;; non-haem dioxygenase in morphine synthesis N-terminal	Gibberellin 20 oxidase 2 GN=MIO24.5 OS=Arabidopsis thaliana (Mouse-ear cress) PE=2 SV=1	Uncharacterized protein {ECO:0000313|EnsemblPlants:GLYMA04G42300.1} OS=Glycine max (Soybean) PE=3 SV=2	Q	Secondary metabolites biosynthesis, transport and catabolism	PREDICTED: gibberellin 20 oxidase 2-like [Glycine max]
Glyma.04G244300.1	--	--	--	--	--	--	--	--	Uncharacterized protein {ECO:0000313|EnsemblPlants:GLYMA04G42310.1} OS=Glycine max (Soybean) PE=4 SV=2	--	--	PREDICTED: uncharacterized serine-rich protein C215.13-like [Glycine max]
Glyma.04G244400	Glyma.04G244400.1	Glyma.04G244400.1.p
Glyma.04G244500	Glyma.04G244500.1	Glyma.04G244500.1.p
Glyma.04G244600	Glyma.04G244600.1	Glyma.04G244600.1.p
Glyma.04G244700	Glyma.04G244700.1	Glyma.04G244700.1.p
Glyma.04G244800	Glyma.04G244800.1	Glyma.04G244800.1.p
Glyma.04G244900	Glyma.04G244900.1	Glyma.04G244900.1.p	PF00651	PTHR24413,PTHR24413:SF131			K10523	GO:GO:0005515	AT4G08455.1		BTB/POZ domain-containing protein
Glyma.04G250200.1	[L]	Replication, recombination and repair	Biological Process: single-organism cellular process (GO:0044763);;	--	[L]	Replication, recombination and repair	Rad17 cell cycle checkpoint protein;; ATPase family associated with various cellular activities (AAA)	Replication factor C subunit 1 GN=RFC1 OS=Oryza sativa subsp. japonica (Rice) PE=2 SV=2	Uncharacterized protein {ECO:0000313|EnsemblPlants:GLYMA04G42920.2} OS=Glycine max (Soybean) PE=4 SV=1	O	Posttranslational modification, protein turnover, chaperones	PREDICTED: uncharacterized protein LOC100784209 [Glycine max]
Glyma.04G250300.1	--	--	Biological Process: cell wall macromolecule catabolic process (GO:0016998);; Cellular Component: anchored component of plasma membrane (GO:0046658);;	--	--	--	LysM domain	LysM domain-containing GPI-anchored protein 1 (Precursor) GN=LYM1 OS=Arabidopsis thaliana (Mouse-ear cress) PE=1 SV=1	Uncharacterized protein {ECO:0000313|EnsemblPlants:GLYMA04G42930.1} OS=Glycine max (Soybean) PE=4 SV=1	R	General function prediction only	PREDICTED: lysM domain-containing GPI-anchored protein 1-like [Glycine max]
Glyma.04G250400.1	[KL]	--	Biological Process: RNA splicing, via endonucleolytic cleavage and ligation (GO:0000394);; Cellular Component: core TFIIH complex (GO:0000439);; Biological Process: nucleotide-excision repair (GO:0006289);; Biological Process: regulation of transcription, DNA-templated (GO:0006355);; Biological Process: transcription from RNA polymerase II promoter (GO:0006366);;	K03143|0|gmx:100810574|general transcription factor IIH subunit 3-like; K03143 transcription initiation factor TFIIH subunit 3 (A)	[KL]	--	Transcription factor Tfb4	--	Uncharacterized protein {ECO:0000313|EnsemblPlants:GLYMA06G11810.1} OS=Glycine max (Soybean) PE=4 SV=1	L	Replication, recombination and repair	PREDICTED: general transcription factor IIH subunit 3-like isoform X1 [Glycine max]
Glyma.04G250500.1	--	--	--	--	--	--	Histone chaperone domain CHZ;; DEK C terminal domain	--	Uncharacterized protein {ECO:0000313|EnsemblPlants:GLYMA04G42951.1} OS=Glycine max (Soybean) PE=4 SV=1	S	Function unknown	PREDICTED: transcriptional regulator ATRX homolog isoform X1 [Glycine max]
Glyma.04G250600.1	--	--	Cellular Component: membrane (GO:0016020);;	--	--	--	EamA-like transporter family	WAT1-related protein At4g08300 GN=At4g08300 OS=Arabidopsis thaliana (Mouse-ear cress) PE=2 SV=1	Uncharacterized protein {ECO:0000313|EnsemblPlants:GLYMA04G42960.1} OS=Glycine max (Soybean) PE=2 SV=1	S	Function unknown	uncharacterized protein LOC100811114 [Glycine max]
Glyma.04G250700.1	--	--	--	--	--	--	EamA-like transporter family	WAT1-related protein At4g08290 GN=At4g08290 OS=Arabidopsis thaliana (Mouse-ear cress) PE=2 SV=1	Uncharacterized protein {ECO:0000313|EnsemblPlants:GLYMA04G42970.2} OS=Glycine max (Soybean) PE=4 SV=1	--	--	Auxin-induced protein 5NG4 [Glycine soja]
Glyma.04G250800.1	--	--	Cellular Component: membrane (GO:0016020);;	--	--	--	EamA-like transporter family	WAT1-related protein At4g08290 GN=At4g08290 OS=Arabidopsis thaliana (Mouse-ear cress) PE=2 SV=1	Uncharacterized protein {ECO:0000313|EnsemblPlants:GLYMA04G42981.1} OS=Glycine max (Soybean) PE=4 SV=1	--	--	PREDICTED: WAT1-related protein At4g08290-like [Glycine max]
Glyma.04G250900.1	--	--	Cellular Component: membrane (GO:0016020);;	--	--	--	EamA-like transporter family	WAT1-related protein At4g08290 GN=At4g08290 OS=Arabidopsis thaliana (Mouse-ear cress) PE=2 SV=1	Uncharacterized protein {ECO:0000313|EnsemblPlants:GLYMA04G42990.1} OS=Glycine max (Soybean) PE=4 SV=1	--	--	uncharacterized protein LOC100811984 [Glycine max]
Glyma.04G251000.1	--	--	Cellular Component: membrane (GO:0016020);;	--	--	--	EamA-like transporter family	WAT1-related protein At4g08290 GN=At4g08290 OS=Arabidopsis thaliana (Mouse-ear cress) PE=2 SV=1	Uncharacterized protein {ECO:0000313|EnsemblPlants:GLYMA04G43000.1} OS=Glycine max (Soybean) PE=2 SV=1	S	Function unknown	uncharacterized protein LOC100812537 [Glycine max]
Glyma.04G251100.1	--	--	Cellular Component: membrane (GO:0016020);;	--	--	--	EamA-like transporter family	WAT1-related protein At4g08290 GN=At4g08290 OS=Arabidopsis thaliana (Mouse-ear cress) PE=2 SV=1	Uncharacterized protein {ECO:0000313|EnsemblPlants:GLYMA06G11730.2} OS=Glycine max (Soybean) PE=4 SV=1	S	Function unknown	Auxin-induced protein 5NG4-like protein [Glycine soja]
Glyma.04G251200.1	[OC]	--	Biological Process: photosystem II assembly (GO:0010207);;	--	--	--	Glutaredoxin-like domain (DUF836)	--	Uncharacterized protein {ECO:0000313|EnsemblPlants:GLYMA04G43020.1} OS=Glycine max (Soybean) PE=4 SV=1	S	Function unknown	PREDICTED: uncharacterized protein LOC100813076 [Glycine max]
Glyma.04G251300.1	--	--	Biological Process: transport (GO:0006810);; Cellular Component: integral component of membrane (GO:0016021);;	--	[U]	Intracellular trafficking, secretion, and vesicular transport	emp24/gp25L/p24 family/GOLD	Transmembrane emp24 domain-containing protein p24delta3 (Precursor) GN=At1g09580 OS=Arabidopsis thaliana (Mouse-ear cress) PE=1 SV=1	Uncharacterized protein {ECO:0000313|EnsemblPlants:GLYMA04G43030.1} OS=Glycine max (Soybean) PE=2 SV=1	U	Intracellular trafficking, secretion, and vesicular transport	uncharacterized protein LOC100500676 precursor [Glycine max]
Glyma.04G251400.1	--	--	Molecular Function: DNA binding (GO:0003677);; Molecular Function: sequence-specific DNA binding transcription factor activity (GO:0003700);; Cellular Component: nucleus (GO:0005634);; Biological Process: regulation of transcription, DNA-templated (GO:0006355);;	--	--	--	AP2 domain	Ethylene-responsive transcription factor ERF012 GN=ERF012 OS=Arabidopsis thaliana (Mouse-ear cress) PE=2 SV=1	Uncharacterized protein {ECO:0000313|EnsemblPlants:GLYMA04G43040.2} OS=Glycine max (Soybean) PE=4 SV=1	K	Transcription	ethylene-responsive transcription factor ERF012-like [Glycine max]
Glyma.04G251500.1	[S]	Function unknown	Molecular Function: aminoacyl-tRNA editing activity (GO:0002161);; Biological Process: regulation of translational fidelity (GO:0006450);;	--	--	--	Aminoacyl-tRNA editing domain	--	Uncharacterized protein {ECO:0000313|EnsemblPlants:GLYMA04G43051.1} OS=Glycine max (Soybean) PE=4 SV=1	--	--	PREDICTED: prolyl-tRNA synthetase associated domain-containing protein 1 [Glycine max]
Glyma.04G251600.1	--	--	Molecular Function: zinc ion binding (GO:0008270);;	K11982|3.63762e-141|gmx:100787399|E3 ubiquitin-protein ligase RING1-like; K11982 E3 ubiquitin-protein ligase RNF115/126 [EC:6.3.2.19] (A)	[O]	Posttranslational modification, protein turnover, chaperones	Ring finger domain;; zinc-finger;; RING-H2 zinc finger;; Zinc finger, C3HC4 type (RING finger)	E3 ubiquitin-protein ligase RING1-like GN=At3g19950 OS=Arabidopsis thaliana (Mouse-ear cress) PE=1 SV=1	Uncharacterized protein {ECO:0000313|EnsemblPlants:GLYMA04G43060.2} OS=Glycine max (Soybean) PE=4 SV=1	O	Posttranslational modification, protein turnover, chaperones	PREDICTED: E3 ubiquitin-protein ligase RING1-like isoform X2 [Glycine max]
Glyma.04G251700.1	[S]	Function unknown	Molecular Function: kinase activity (GO:0016301);; Biological Process: phosphorylation (GO:0016310);;	--	[R]	General function prediction only	MORN repeat	Phosphatidylinositol 4-phosphate 5-kinase 1 GN=F2E2.1 OS=Arabidopsis thaliana (Mouse-ear cress) PE=1 SV=1	Uncharacterized protein {ECO:0000313|EnsemblPlants:GLYMA04G43070.1} OS=Glycine max (Soybean) PE=4 SV=1	R	General function prediction only	PREDICTED: phosphatidylinositol 4-phosphate 5-kinase 4-like [Glycine max]
Glyma.04G251800.1	[E]	Amino acid transport and metabolism	Molecular Function: L-aspartate:2-oxoglutarate aminotransferase activity (GO:0004069);; Cellular Component: chloroplast (GO:0009507);; Molecular Function: 1-aminocyclopropane-1-carboxylate synthase activity (GO:0016847);; Molecular Function: pyridoxal phosphate binding (GO:0030170);; Biological Process: 1-aminocyclopropane-1-carboxylate biosynthetic process (GO:0042218);; Molecular Function: L-ph…	--	[E]	Amino acid transport and metabolism	Aminotransferase class I and II;; Cys/Met metabolism PLP-dependent enzyme;; Aminotransferase class-V;; DegT/DnrJ/EryC1/StrS aminotransferase family	Bifunctional aspartate aminotransferase and glutamate/aspartate-prephenate aminotransferase (Precursor) GN=T26C19.9 OS=Arabidopsis thaliana (Mouse-ear cress) PE=1 SV=2	Uncharacterized protein {ECO:0000313|EnsemblPlants:GLYMA04G43080.1} OS=Glycine max (Soybean) PE=4 SV=1	E	Amino acid transport and metabolism	PREDICTED: kynurenine--oxoglutarate transaminase 3-like [Glycine max]
Glyma.04G251900.1	--	--	Cellular Component: endoplasmic reticulum (GO:0005783);; Biological Process: regulation of transcription, DNA-templated (GO:0006355);; Biological Process: nodulation (GO:0009877);; Cellular Component: nuclear membrane (GO:0031965);;	--	--	--	GRAS domain family	Nodulation-signaling pathway 2 protein GN=NSP2 OS=Medicago truncatula (Barrel medic) PE=1 SV=1	Uncharacterized protein {ECO:0000313|EnsemblPlants:GLYMA04G43090.1} OS=Glycine max (Soybean) PE=4 SV=2	K	Transcription	PREDICTED: nodulation-signaling pathway 2 protein-like [Glycine max]
Glyma.04G252000.1	--	--	Cellular Component: membrane (GO:0016020);;	--	--	--	CrcB-like protein	--	Uncharacterized protein {ECO:0000313|EnsemblPlants:GLYMA04G43110.2} OS=Glycine max (Soybean) PE=4 SV=1	S	Function unknown	PREDICTED: UPF0695 membrane protein C977.11/PB8B6.06c-like isoform X1 [Glycine max]
Glyma.04G252100.1	[K]	Transcription	Molecular Function: DNA binding (GO:0003677);; Biological Process: regulation of transcription, DNA-templated (GO:0006355);; Molecular Function: zinc ion binding (GO:0008270);; Cellular Component: cell part (GO:0044464);;	--	[J]	Translation, ribosomal structure and biogenesis	'Cold-shock' DNA-binding domain;; Zinc knuckle	Cold shock protein 1 GN=T19K4.150 OS=Arabidopsis thaliana (Mouse-ear cress) PE=1 SV=1	Uncharacterized protein {ECO:0000313|EnsemblPlants:GLYMA04G43130.1} OS=Glycine max (Soybean) PE=4 SV=1	J	Translation, ribosomal structure and biogenesis	PREDICTED: glycine-rich protein 2-like [Glycine max]
Glyma.04G252200.1	--	--	--	--	--	--	--	--	Uncharacterized protein {ECO:0000313|EnsemblPlants:GLYMA04G43140.1} OS=Glycine max (Soybean) PE=4 SV=1	--	--	--
Glyma.04G252300.1	--	--	Biological Process: polysaccharide biosynthetic process (GO:0000271);; Biological Process: amino acid transmembrane transport (GO:0003333);; Cellular Component: plasma membrane (GO:0005886);; Biological Process: acetyl-CoA metabolic process (GO:0006084);; Biological Process: auxin-activated signaling pathway (GO:0009734);; Biological Process: multidimensional cell growth (GO:0009825);; Biological…	K13946|0|gmx:100816267|auxin transporter-like protein 3-like; K13946 auxin influx carrier (AUX1 LAX family) (A)	[E]	Amino acid transport and metabolism	Transmembrane amino acid transporter protein	Auxin transporter-like protein 3 GN=LAX3 OS=Medicago truncatula (Barrel medic) PE=2 SV=1	Uncharacterized protein {ECO:0000313|EnsemblPlants:GLYMA04G43150.1} OS=Glycine max (Soybean) PE=4 SV=2	P	Inorganic ion transport and metabolism	PREDICTED: auxin transporter-like protein 3-like [Glycine max]
Glyma.04G252400.1	--	--	--	K12162|1.01374e-56|pxb:103933702|ubiquitin-fold modifier 1; K12162 ubiquitin-fold modifier 1 (A)	[S]	Function unknown	Ubiquitin fold modifier 1 protein	Ubiquitin-fold modifier 1 (Precursor) OS=Oryza sativa subsp. japonica (Rice) PE=3 SV=1	Uncharacterized protein {ECO:0000313|EnsemblPlants:GLYMA04G43160.1} OS=Glycine max (Soybean) PE=2 SV=1	S	Function unknown	PREDICTED: ubiquitin-fold modifier 1 [Malus domestica]
Glyma.04G252500.1	--	--	--	--	[R]	General function prediction only	PPR repeat family;; PPR repeat;; Pentatricopeptide repeat domain;; PPR repeat	Pentatricopeptide repeat-containing protein At4g08210 GN=PCMP-E100 OS=Arabidopsis thaliana (Mouse-ear cress) PE=3 SV=1	Uncharacterized protein {ECO:0000313|EnsemblPlants:GLYMA04G43171.1} OS=Glycine max (Soybean) PE=4 SV=1	R	General function prediction only	Pentatricopeptide repeat-containing protein [Glycine soja]
Glyma.04G252600.1	--	--	Molecular Function: NAD+ ADP-ribosyltransferase activity (GO:0003950);; Molecular Function: metal ion binding (GO:0046872);;	--	--	--	--	--	Uncharacterized protein {ECO:0000313|EnsemblPlants:GLYMA04G43180.1} OS=Glycine max (Soybean) PE=4 SV=1	R	General function prediction only	PREDICTED: uncharacterized protein LOC100817333 [Glycine max]
Glyma.04G252700.1	[RTKL]	--	Molecular Function: nucleotide binding (GO:0000166);; Molecular Function: protein kinase activity (GO:0004672);; Biological Process: phosphorylation (GO:0016310);;	K08866|0|gmx:100780144|probable serine/threonine-protein kinase mps1-like; K08866 serine/threonine-protein kinase TTK/MPS1 [EC:2.7.12.1] (A)	[D]	Cell cycle control, cell division, chromosome partitioning	Protein kinase domain;; Protein tyrosine kinase	Cell division control protein 2 homolog GN=CDC2 OS=Vigna aconitifolia (Moth bean) PE=2 SV=1	Uncharacterized protein {ECO:0000313|EnsemblPlants:GLYMA04G43190.1} OS=Glycine max (Soybean) PE=4 SV=2	D	Cell cycle control, cell division, chromosome partitioning	Serine/threonine-protein kinase mph1 [Glycine soja]
Glyma.04G252800.1	[R]	General function prediction only	Molecular Function: methyltransferase activity (GO:0008168);; Molecular Function: zinc ion binding (GO:0008270);; Biological Process: methylation (GO:0032259);;	K11426|0|gmx:100789518|histone-lysine N-methyltransferase ASHR1-like; K11426 SET and MYND domain-containing protein (A)	[B]	Chromatin structure and dynamics	SET domain;; MYND finger;; Tetratricopeptide repeat	Histone-lysine N-methyltransferase ASHR1 GN=T13L16.8 OS=Arabidopsis thaliana (Mouse-ear cress) PE=2 SV=2	Uncharacterized protein {ECO:0000313|EnsemblPlants:GLYMA04G43200.1} OS=Glycine max (Soybean) PE=4 SV=1	B	Chromatin structure and dynamics	PREDICTED: histone-lysine N-methyltransferase ASHR1-like [Glycine max]
Glyma.04G252900.1	[H]	Coenzyme transport and metabolism	Molecular Function: biotin-[acetyl-CoA-carboxylase] ligase activity (GO:0004077);; Biological Process: cellular protein modification process (GO:0006464);;	K01942|0|gmx:100818402|biotin--protein ligase-like; K01942 biotin--protein ligase [EC:6.3.4.9 6.3.4.10 6.3.4.11 6.3.4.15] (A)	[H]	Coenzyme transport and metabolism	Biotin/lipoate A/B protein ligase family;; Biotin protein ligase C terminal domain	Biotin--[acetyl-CoA-carboxylase] ligase (Precursor) GN=HCS1 OS=Arabidopsis thaliana (Mouse-ear cress) PE=1 SV=2	Uncharacterized protein {ECO:0000313|EnsemblPlants:GLYMA04G43210.1} OS=Glycine max (Soybean) PE=4 SV=1	H	Coenzyme transport and metabolism	PREDICTED: biotin--protein ligase [Glycine max]
Glyma.04G253000.1	--	--	Molecular Function: phospholipid binding (GO:0005543);;	--	[I]	Lipid transport and metabolism	Oxysterol-binding protein;; Pleckstrin homology domain;; PH domain	Oxysterol-binding protein-related protein 1C GN=ORP1C OS=Arabidopsis thaliana (Mouse-ear cress) PE=2 SV=1	Uncharacterized protein {ECO:0000313|EnsemblPlants:GLYMA04G43220.1} OS=Glycine max (Soybean) PE=4 SV=1	T	Signal transduction mechanisms	PREDICTED: oxysterol-binding protein-related protein 1C-like isoform X1 [Glycine max]
Glyma.04G253100.1	[T]	Signal transduction mechanisms	Biological Process: developmental process involved in reproduction (GO:0003006);; Molecular Function: actin monomer binding (GO:0003785);; Molecular Function: ATP binding (GO:0005524);; Cellular Component: plasma membrane (GO:0005886);; Molecular Function: 1-phosphatidylinositol-4-phosphate 5-kinase activity (GO:0016308);; Biological Process: growth (GO:0040007);; Biological Process: phosphatidyl…	K00889|0|gmx:100790049|phosphatidylinositol 4-phosphate 5-kinase 1-like; K00889 1-phosphatidylinositol-4-phosphate 5-kinase [EC:2.7.1.68] (A)	[T]	Signal transduction mechanisms	Phosphatidylinositol-4-phosphate 5-Kinase;; MORN repeat	Phosphatidylinositol 4-phosphate 5-kinase 1 GN=F2E2.1 OS=Arabidopsis thaliana (Mouse-ear cress) PE=1 SV=1	Uncharacterized protein {ECO:0000313|EnsemblPlants:GLYMA04G43230.1} OS=Glycine max (Soybean) PE=4 SV=2	T	Signal transduction mechanisms	PREDICTED: phosphatidylinositol 4-phosphate 5-kinase 1-like [Glycine max]
Glyma.04G253200.1	--	--	--	--	--	--	--	--	Uncharacterized protein {ECO:0000313|EnsemblPlants:GLYMA04G43240.1} OS=Glycine max (Soybean) PE=4 SV=1	--	--	--
Glyma.04G253300.1	[J]	Translation, ribosomal structure and biogenesis	Molecular Function: RNA binding (GO:0003723);; Molecular Function: structural constituent of ribosome (GO:0003735);; Biological Process: DNA-templated transcription, elongation (GO:0006354);; Biological Process: translation (GO:0006412);; Cellular Component: chloroplast stroma (GO:0009570);; Biological Process: photosynthetic electron transport in photosystem I (GO:0009773);; Cellular Component: …	K02952|5.10009e-93|gmx:100500355|uncharacterized LOC100500355; K02952 small subunit ribosomal protein S13 (A)	[J]	Translation, ribosomal structure and biogenesis	Ribosomal protein S13/S18	30S ribosomal protein S13, chloroplastic (Precursor) GN=RPS13 OS=Arabidopsis thaliana (Mouse-ear cress) PE=2 SV=1	Uncharacterized protein {ECO:0000313|EnsemblPlants:GLYMA04G43250.1} OS=Glycine max (Soybean) PE=2 SV=1	J	Translation, ribosomal structure and biogenesis	uncharacterized protein LOC100500355 [Glycine max]
Glyma.04G253400.1	--	--	--	--	--	--	Protein of unknown function (DUF1644)	--	Uncharacterized protein {ECO:0000313|EnsemblPlants:GLYMA04G43260.2} OS=Glycine max (Soybean) PE=4 SV=1	R	General function prediction only	PREDICTED: uncharacterized protein LOC100819473 isoform X2 [Glycine max]
Glyma.04G253500.1	[RTKL]	--	Biological Process: MAPK cascade (GO:0000165);; Molecular Function: protein serine/threonine kinase activity (GO:0004674);; Molecular Function: ATP binding (GO:0005524);; Biological Process: protein phosphorylation (GO:0006468);;	K13414|0|gmx:100819999|mitogen-activated protein kinase kinase kinase 1-like; K13414 mitogen-activated protein kinase kinase kinase 1, plant [EC:2.7.11.25] (A)	[T]	Signal transduction mechanisms	Protein kinase domain;; Protein tyrosine kinase;; Kinase-like	Mitogen-activated protein kinase kinase kinase 1 GN=MEKK1 OS=Arabidopsis thaliana (Mouse-ear cress) PE=1 SV=2	Uncharacterized protein {ECO:0000313|EnsemblPlants:GLYMA04G43270.1} OS=Glycine max (Soybean) PE=4 SV=1	T	Signal transduction mechanisms	PREDICTED: mitogen-activated protein kinase kinase kinase 1-like [Glycine max]
Glyma.04G253600.1	--	--	--	--	--	--	--	--	Uncharacterized protein {ECO:0000313|EnsemblPlants:GLYMA04G43280.2} OS=Glycine max (Soybean) PE=4 SV=1	S	Function unknown	PREDICTED: chitinase-like protein PB1E7.04c-like isoform X1 [Glycine max]
Glyma.04G253700.1	--	--	Biological Process: phosphatidylinositol biosynthetic process (GO:0006661);;	--	[S]	Function unknown	Uncharacterised protein family (UPF0220)	--	Uncharacterized protein {ECO:0000313|EnsemblPlants:GLYMA04G43300.2} OS=Glycine max (Soybean) PE=4 SV=1	S	Function unknown	PREDICTED: transmembrane protein 50 homolog [Glycine max]
Glyma.04G253800.1	--	--	Molecular Function: zinc ion binding (GO:0008270);; Cellular Component: plasmodesma (GO:0009506);; Biological Process: gravitropism (GO:0009630);;	--	[R]	General function prediction only	PHD-zinc-finger like domain;; PHD-like zinc-binding domain;; PHD-finger;; PHD-finger	Histone-lysine N-methyltransferase ATX1 GN=T9H9.17 OS=Arabidopsis thaliana (Mouse-ear cress) PE=1 SV=2	Uncharacterized protein {ECO:0000313|EnsemblPlants:GLYMA04G43310.1} OS=Glycine max (Soybean) PE=4 SV=2	R	General function prediction only	PREDICTED: uncharacterized protein LOC100777481 isoform X4 [Glycine max]
Glyma.04G253900.1	--	--	--	--	--	--	--	--	Uncharacterized protein {ECO:0000313|EnsemblPlants:GLYMA04G43320.1} OS=Glycine max (Soybean) PE=4 SV=1	S	Function unknown	hypothetical protein glysoja_018430 [Glycine soja]
Glyma.04G254000.1	--	--	--	--	[U]	Intracellular trafficking, secretion, and vesicular transport	Vacuolar sorting protein 9 (VPS9) domain	Vacuolar protein sorting-associated protein 9A GN=MMB12.26 OS=Arabidopsis thaliana (Mouse-ear cress) PE=1 SV=1	Uncharacterized protein {ECO:0000313|EnsemblPlants:GLYMA04G43330.1} OS=Glycine max (Soybean) PE=4 SV=2	U	Intracellular trafficking, secretion, and vesicular transport	PREDICTED: vacuolar protein sorting-associated protein 9A-like [Glycine max]
Glyma.04G254100.1	--	--	Cellular Component: Golgi apparatus (GO:0005794);; Biological Process: protein glycosylation (GO:0006486);; Molecular Function: galactosyltransferase activity (GO:0008378);; Cellular Component: integral component of membrane (GO:0016021);;	--	[G]	Carbohydrate transport and metabolism	Galactosyltransferase;; Domain of unknown function (DUF4094)	Beta-1,3-galactosyltransferase 7 OS=Arabidopsis thaliana (Mouse-ear cress) PE=2 SV=1	Uncharacterized protein {ECO:0000313|EnsemblPlants:GLYMA04G43340.1} OS=Glycine max (Soybean) PE=4 SV=1	G	Carbohydrate transport and metabolism	PREDICTED: beta-1,3-galactosyltransferase 7-like isoform X2 [Glycine max]
Glyma.04G254200.1	--	--	Biological Process: transcription, DNA-templated (GO:0006351);;	--	--	--	Auxin response factor;; B3 DNA binding domain	Auxin response factor 17 GN=ARF17 OS=Arabidopsis thaliana (Mouse-ear cress) PE=2 SV=1	Auxin response factor {ECO:0000256|RuleBase:RU004561} OS=Glycine max (Soybean) PE=3 SV=1	K	Transcription	PREDICTED: auxin response factor 17-like [Glycine max]
Glyma.04G254300.1	[E]	Amino acid transport and metabolism	Molecular Function: glycine hydroxymethyltransferase activity (GO:0004372);; Biological Process: glycine metabolic process (GO:0006544);; Biological Process: L-serine metabolic process (GO:0006563);; Molecular Function: methyltransferase activity (GO:0008168);; Molecular Function: pyridoxal phosphate binding (GO:0030170);; Biological Process: methylation (GO:0032259);; Biological Process: tetrahy…	K00600|0|gmx:100793208|serine hydroxymethyltransferase 7-like; K00600 glycine hydroxymethyltransferase [EC:2.1.2.1] (A)	[E]	Amino acid transport and metabolism	Serine hydroxymethyltransferase	Serine hydroxymethyltransferase 7 GN=F7F23.9 OS=Arabidopsis thaliana (Mouse-ear cress) PE=2 SV=1	Serine hydroxymethyltransferase {ECO:0000256|RuleBase:RU000585} OS=Glycine max (Soybean) PE=3 SV=1	E	Amino acid transport and metabolism	PREDICTED: serine hydroxymethyltransferase 7-like [Glycine max]
Glyma.04G254400.1	--	--	--	--	--	--	--	--	Uncharacterized protein {ECO:0000313|EnsemblPlants:GLYMA04G43370.1} OS=Glycine max (Soybean) PE=4 SV=1	--	--	PREDICTED: uncharacterized protein LOC100777252 [Glycine max]
Glyma.04G254500.1	--	--	Molecular Function: serine-type endopeptidase activity (GO:0004252);; Biological Process: proteolysis (GO:0006508);; Cellular Component: integral component of membrane (GO:0016021);;	--	[T]	Signal transduction mechanisms	Rhomboid family	--	Uncharacterized protein {ECO:0000313|EnsemblPlants:GLYMA04G43380.2} OS=Glycine max (Soybean) PE=4 SV=1	T	Signal transduction mechanisms	PREDICTED: inactive rhomboid protein 1-like [Glycine max]
Glyma.04G254600.1	[H]	Coenzyme transport and metabolism	Molecular Function: ligase activity (GO:0016874);;	K01922|0|gmx:100777777|phosphopantothenate--cysteine ligase 2-like; K01922 phosphopantothenate-cysteine ligase [EC:6.3.2.5] (A)	[R]	General function prediction only	DNA / pantothenate metabolism flavoprotein	Phosphopantothenate--cysteine ligase 2 GN=T7H20.130 OS=Arabidopsis thaliana (Mouse-ear cress) PE=2 SV=2	Uncharacterized protein {ECO:0000313|EnsemblPlants:GLYMA04G43390.1} OS=Glycine max (Soybean) PE=2 SV=1	R	General function prediction only	uncharacterized protein LOC100777777 [Glycine max]
Glyma.04G254700.1	[O]	Posttranslational modification, protein turnover, chaperones	Biological Process: protein folding (GO:0006457);; Molecular Function: heat shock protein binding (GO:0031072);;	--	[O]	Posttranslational modification, protein turnover, chaperones	DnaJ domain	Chaperone protein dnaJ 11, chloroplastic (Precursor) GN=T19K4.170 OS=Arabidopsis thaliana (Mouse-ear cress) PE=1 SV=2	Uncharacterized protein {ECO:0000313|EnsemblPlants:GLYMA06G11260.1} OS=Glycine max (Soybean) PE=4 SV=1	O	Posttranslational modification, protein turnover, chaperones	Chaperone protein DnaJ [Glycine soja]
Glyma.04G254800.1	--	--	Molecular Function: sequence-specific DNA binding transcription factor activity (GO:0003700);; Biological Process: regulation of transcription, DNA-templated (GO:0006355);; Biological Process: defense response (GO:0006952);; Molecular Function: sequence-specific DNA binding (GO:0043565);; Biological Process: response to other organism (GO:0051707);;	K14431|0|gmx:100794268|transcription factor TGA3-like; K14431 transcription factor TGA (A)	--	--	Seed dormancy control;; bZIP transcription factor;; Basic region leucine zipper	Transcription factor TGA3 GN=F2E2.14 OS=Arabidopsis thaliana (Mouse-ear cress) PE=1 SV=1	Uncharacterized protein {ECO:0000313|EnsemblPlants:GLYMA04G43411.2} OS=Glycine max (Soybean) PE=4 SV=1	--	--	PREDICTED: transcription factor TGA3-like isoform X1 [Glycine max]
Glyma.04G254900.1	[L]	Replication, recombination and repair	Biological Process: mitotic cell cycle (GO:0000278);; Biological Process: double-strand break repair via homologous recombination (GO:0000724);; Cellular Component: nuclear chromatin (GO:0000790);; Molecular Function: ATP binding (GO:0005524);; Biological Process: DNA-dependent DNA replication (GO:0006261);; Biological Process: regulation of DNA replication (GO:0006275);; Biological Process: mism…	K08734|0|gmx:100794788|DNA mismatch repair protein MLH1-like; K08734 DNA mismatch repair protein MLH1 (A)	[L]	Replication, recombination and repair	DNA mismatch repair protein, C-terminal domain;; Histidine kinase-, DNA gyrase B-, and HSP90-like ATPase;; Histidine kinase-, DNA gyrase B-, and HSP90-like ATPase	DNA mismatch repair protein MLH1 GN=MLH1 OS=Arabidopsis thaliana (Mouse-ear cress) PE=2 SV=1	Uncharacterized protein {ECO:0000313|EnsemblPlants:GLYMA04G43420.1} OS=Glycine max (Soybean) PE=4 SV=2	L	Replication, recombination and repair	PREDICTED: DNA mismatch repair protein MLH1-like [Glycine max]
Glyma.04G255000.1	--	--	Molecular Function: zinc ion binding (GO:0008270);;	K15707|3.79631e-113|gmx:100306204|uncharacterized LOC100306204; K15707 RING finger protein 170 (A)	[O]	Posttranslational modification, protein turnover, chaperones	Protein of unknown function (DUF1232)	--	Uncharacterized protein {ECO:0000313|EnsemblPlants:GLYMA04G43430.1} OS=Glycine max (Soybean) PE=2 SV=1	O	Posttranslational modification, protein turnover, chaperones	uncharacterized protein LOC100306204 [Glycine max]
Glyma.04G255100.1	[R]	General function prediction only	Molecular Function: structural molecule activity (GO:0005198);; Biological Process: intracellular protein transport (GO:0006886);; Biological Process: vesicle-mediated transport (GO:0016192);; Cellular Component: COPI vesicle coat (GO:0030126);;	K05236|0|gmx:100778853|coatomer subunit alpha-1-like; K05236 coatomer protein complex, subunit alpha (xenin) (A)	[U]	Intracellular trafficking, secretion, and vesicular transport	Coatomer (COPI) alpha subunit C-terminus;; Coatomer WD associated region;; WD domain, G-beta repeat	Coatomer subunit alpha-2 GN=At2g21390 OS=Arabidopsis thaliana (Mouse-ear cress) PE=2 SV=1	Coatomer subunit alpha {ECO:0000256|PIRNR:PIRNR003354} OS=Glycine max (Soybean) PE=4 SV=1	U	Intracellular trafficking, secretion, and vesicular transport	PREDICTED: coatomer subunit alpha-1-like isoform X1 [Glycine max]
Glyma.04G255200.1	--	--	Biological Process: amino acid transmembrane transport (GO:0003333);; Molecular Function: amino acid transmembrane transporter activity (GO:0015171);; Cellular Component: integral component of membrane (GO:0016021);;	--	[E]	Amino acid transport and metabolism	Transmembrane amino acid transporter protein;; Tryptophan/tyrosine permease family	Lysine histidine transporter-like 5 GN=At1g71680 OS=Arabidopsis thaliana (Mouse-ear cress) PE=2 SV=2	Uncharacterized protein {ECO:0000313|EnsemblPlants:GLYMA04G43450.1} OS=Glycine max (Soybean) PE=4 SV=2	E	Amino acid transport and metabolism	PREDICTED: lysine histidine transporter-like 5-like [Glycine max]
Glyma.04G255300.1	--	--	--	--	[R]	General function prediction only	PPR repeat family;; PPR repeat;; Pentatricopeptide repeat domain;; PPR repeat	Pentatricopeptide repeat-containing protein At5g15300 GN=PCMP-E40 OS=Arabidopsis thaliana (Mouse-ear cress) PE=2 SV=2	Uncharacterized protein {ECO:0000313|EnsemblPlants:GLYMA04G43460.1} OS=Glycine max (Soybean) PE=4 SV=1	R	General function prediction only	PREDICTED: pentatricopeptide repeat-containing protein At5g15300-like [Glycine max]
Glyma.04G255400.1	[M]	Cell wall/membrane/envelope biogenesis	Cellular Component: integral component of membrane (GO:0016021);; Molecular Function: cellulose synthase (UDP-forming) activity (GO:0016760);; Biological Process: cellulose biosynthetic process (GO:0030244);;	--	--	--	Cellulose synthase	Cellulose synthase-like protein G1 OS=Arabidopsis thaliana (Mouse-ear cress) PE=2 SV=1	Uncharacterized protein {ECO:0000313|EnsemblPlants:GLYMA04G43470.1} OS=Glycine max (Soybean) PE=4 SV=2	S	Function unknown	PREDICTED: cellulose synthase-like protein G1-like [Glycine max]
Glyma.04G255500.1	[IR]	--	Molecular Function: carboxylic ester hydrolase activity (GO:0004091);; Biological Process: lipid metabolic process (GO:0006629);;	--	--	--	GDSL-like Lipase/Acylhydrolase	GDSL esterase/lipase At1g71691 (Precursor) GN=At1g71691 OS=Arabidopsis thaliana (Mouse-ear cress) PE=2 SV=1	Uncharacterized protein {ECO:0000313|EnsemblPlants:GLYMA04G43480.1} OS=Glycine max (Soybean) PE=4 SV=1	R	General function prediction only	GDSL esterase/lipase [Glycine soja]
Glyma.04G255600.1	--	--	Molecular Function: carboxylic ester hydrolase activity (GO:0004091);; Biological Process: lipid metabolic process (GO:0006629);; Biological Process: stomatal complex morphogenesis (GO:0010103);;	--	--	--	GDSL-like Lipase/Acylhydrolase	GDSL esterase/lipase At1g33811 (Precursor) GN=At1g33811 OS=Arabidopsis thaliana (Mouse-ear cress) PE=2 SV=1	Uncharacterized protein {ECO:0000313|EnsemblPlants:GLYMA04G43490.1} OS=Glycine max (Soybean) PE=4 SV=2	R	General function prediction only	GDSL esterase/lipase [Glycine soja]
Glyma.04G255700.1	[R]	General function prediction only	Molecular Function: nucleotide binding (GO:0000166);; Molecular Function: RNA binding (GO:0003723);; Cellular Component: nucleus (GO:0005634);; Biological Process: mRNA processing (GO:0006397);;	K12837|0|gmx:100793801|splicing factor U2af large subunit B-like; K12837 splicing factor U2AF 65 kDa subunit (A)	[A]	RNA processing and modification	RNA recognition motif. (a.k.a. RRM, RBD, or RNP domain);; RNA recognition motif (a.k.a. RRM, RBD, or RNP domain);; RNA recognition motif. (a.k.a. RRM, RBD, or RNP domain)	Splicing factor U2af large subunit B GN=U2AF65B OS=Nicotiana plumbaginifolia (Leadwort-leaved tobacco) PE=2 SV=1	Uncharacterized protein {ECO:0000313|EnsemblPlants:GLYMA04G43500.1} OS=Glycine max (Soybean) PE=4 SV=1	A	RNA processing and modification	Splicing factor U2af large subunit A [Glycine soja]
Glyma.04G255800.1	--	--	Cellular Component: Golgi apparatus (GO:0005794);; Biological Process: glucuronoxylan metabolic process (GO:0010413);; Molecular Function: glucuronoxylan 4-O-methyltransferase activity (GO:0030775);; Biological Process: xylan biosynthetic process (GO:0045492);;	K18801|0|gmx:100780444|glucuronoxylan 4-O-methyltransferase 3-like; K18801 glucuronoxylan 4-O-methyltransferase [EC:2.1.1.112] (A)	--	--	Polysaccharide biosynthesis	Glucuronoxylan 4-O-methyltransferase 2 GN=GXM2 OS=Arabidopsis thaliana (Mouse-ear cress) PE=1 SV=1	Uncharacterized protein {ECO:0000313|EnsemblPlants:GLYMA04G43510.1} OS=Glycine max (Soybean) PE=4 SV=1	S	Function unknown	PREDICTED: glucuronoxylan 4-O-methyltransferase 3-like [Glycine max]
Glyma.04G255900.1	[O]	Posttranslational modification, protein turnover, chaperones	Molecular Function: electron carrier activity (GO:0009055);; Molecular Function: protein disulfide oxidoreductase activity (GO:0015035);; Biological Process: cell redox homeostasis (GO:0045454);;	K03354|0|gmx:100780985|uncharacterized LOC100780985; K03354 anaphase-promoting complex subunit 7 (A)	--	--	Glutathione S-transferase, N-terminal domain;; Glutathione S-transferase, N-terminal domain;; Glutaredoxin	--	Uncharacterized protein {ECO:0000313|EnsemblPlants:GLYMA04G43520.3} OS=Glycine max (Soybean) PE=4 SV=1	D	Cell cycle control, cell division, chromosome partitioning	PREDICTED: uncharacterized protein LOC100780985 isoform X1 [Glycine max]
Glyma.04G256000.1	[QR]	--	Molecular Function: methyltransferase activity (GO:0008168);; Biological Process: methylglyoxal catabolic process to D-lactate (GO:0019243);; Biological Process: methylation (GO:0032259);;	K18162|5.27685e-82|gmx:100797434|putative methyltransferase At1g22800-like; K18162 NADH dehydrogenase [ubiquinone] 1 alpha subcomplex assembly factor 5 [EC:2.1.1.-] (A)	[R]	General function prediction only	--	Putative methyltransferase At1g22800 GN=At1g22800 OS=Arabidopsis thaliana (Mouse-ear cress) PE=2 SV=2	Uncharacterized protein {ECO:0000313|EnsemblPlants:GLYMA04G43530.2} OS=Glycine max (Soybean) PE=4 SV=1	Q	Secondary metabolites biosynthesis, transport and catabolism	PREDICTED: putative methyltransferase At1g22800-like [Glycine max]
Glyma.04G256100.1	[E]	Amino acid transport and metabolism	Molecular Function: methylenetetrahydrofolate reductase (NAD(P)H) activity (GO:0004489);; Biological Process: methionine metabolic process (GO:0006555);; Biological Process: tetrahydrofolate interconversion (GO:0035999);; Biological Process: oxidation-reduction process (GO:0055114);;	K00297|0|gmx:100782073|probable methylenetetrahydrofolate reductase-like; K00297 methylenetetrahydrofolate reductase (NADPH) [EC:1.5.1.20] (A)	[E]	Amino acid transport and metabolism	Methylenetetrahydrofolate reductase	Methylenetetrahydrofolate reductase 2 GN=MTHFR2 OS=Arabidopsis thaliana (Mouse-ear cress) PE=1 SV=2	Methylenetetrahydrofolate reductase {ECO:0000256|RuleBase:RU003862} OS=Glycine max (Soybean) PE=3 SV=1	E	Amino acid transport and metabolism	PREDICTED: probable methylenetetrahydrofolate reductase-like [Glycine max]
Glyma.04G256300.1	[E]	Amino acid transport and metabolism	Molecular Function: transporter activity (GO:0005215);; Biological Process: oligopeptide transport (GO:0006857);; Cellular Component: integral component of membrane (GO:0016021);;	K14638|0|gmx:100782611|probable peptide/nitrate transporter At1g22540-like; K14638 solute carrier family 15 (peptide/histidine transporter), member 3/4 (A)	[E]	Amino acid transport and metabolism	POT family;; Major Facilitator Superfamily	Protein NRT1/ PTR FAMILY 5.10 GN=NPF5.10 OS=Arabidopsis thaliana (Mouse-ear cress) PE=2 SV=1	Peptide/nitrate transporter plant {ECO:0000313|EMBL:AES68241.1} OS=Medicago truncatula (Barrel medic) PE=3 SV=1	E	Amino acid transport and metabolism	PREDICTED: probable peptide/nitrate transporter At1g22540 [Glycine max]
Glyma.04G256400.1	--	--	Cellular Component: nucleus (GO:0005634);; Cellular Component: mitochondrion (GO:0005739);;	K17784|5.13971e-60|gmx:100527672|uncharacterized LOC100527672; K17784 mitochondrial inner membrane organizing system protein 1 (A)	[S]	Function unknown	Domain of unknown function (DUF543)	--	Uncharacterized protein {ECO:0000313|EnsemblPlants:GLYMA04G43561.1} OS=Glycine max (Soybean) PE=4 SV=1	S	Function unknown	PREDICTED: uncharacterized protein LOC100783683 isoform X1 [Glycine max]
Glyma.04G256500.1	[Q]	Secondary metabolites biosynthesis, transport and catabolism	Cellular Component: chloroplast (GO:0009507);; Molecular Function: hydrolase activity (GO:0016787);;	K01061|1.79133e-121|gmx:100796954|carboxymethylenebutenolidase homolog; K01061 carboxymethylenebutenolidase [EC:3.1.1.45] (A)	[R]	General function prediction only	Dienelactone hydrolase family;; Alpha/beta hydrolase family;; Alpha/beta hydrolase family;; Prolyl oligopeptidase family;; alpha/beta hydrolase fold	--	Uncharacterized protein {ECO:0000313|EnsemblPlants:GLYMA04G43570.2} OS=Glycine max (Soybean) PE=4 SV=1	R	General function prediction only	Carboxymethylenebutenolidase like [Glycine soja]
Glyma.04G256600.1	[K]	Transcription	--	K07735|0|gmx:100783151|UPF0301 protein Cag_1601-like; K07735 putative transcriptional regulator (A)	--	--	Uncharacterized ACR, COG1678	--	Uncharacterized protein {ECO:0000313|EnsemblPlants:GLYMA04G43580.1} OS=Glycine max (Soybean) PE=2 SV=1	S	Function unknown	uncharacterized protein LOC100783151 [Glycine max]
Glyma.04G256700.1	--	--	--	--	--	--	GDP-fucose protein O-fucosyltransferase	Uncharacterized protein At1g04910 GN=At1g04910 OS=Arabidopsis thaliana (Mouse-ear cress) PE=2 SV=1	Uncharacterized protein {ECO:0000313|EnsemblPlants:GLYMA04G43591.1} OS=Glycine max (Soybean) PE=4 SV=1	S	Function unknown	PREDICTED: uncharacterized protein At1g04910-like isoform X1 [Glycine max]
Glyma.04G256800.1	[F]	Nucleotide transport and metabolism	Molecular Function: ATP binding (GO:0005524);; Biological Process: deoxyribonucleoside monophosphate biosynthetic process (GO:0009157);; Biological Process: phosphorylation (GO:0016310);; Molecular Function: phosphotransferase activity, alcohol group as acceptor (GO:0016773);; Molecular Function: deoxynucleoside kinase activity (GO:0019136);;	--	[F]	Nucleotide transport and metabolism	Deoxynucleoside kinase;; AAA domain	--	Uncharacterized protein {ECO:0000313|EnsemblPlants:GLYMA04G43600.1} OS=Glycine max (Soybean) PE=4 SV=1	F	Nucleotide transport and metabolism	PREDICTED: uncharacterized protein LOC100799545 isoform X1 [Glycine max]
Glyma.04G256900.1	--	--	Cellular Component: plasma membrane (GO:0005886);; Molecular Function: polyneuridine-aldehyde esterase activity (GO:0050529);;	--	--	--	Alpha/beta hydrolase family;; alpha/beta hydrolase fold;; Alpha/beta hydrolase family	Putative methylesterase 12, chloroplastic (Precursor) GN=T5L19.30/T5L19.40 OS=Arabidopsis thaliana (Mouse-ear cress) PE=2 SV=1	Uncharacterized protein {ECO:0000313|EnsemblPlants:GLYMA04G43610.1} OS=Glycine max (Soybean) PE=4 SV=1	R	General function prediction only	Putative esterase [Glycine soja]
Glyma.04G257000.1	--	--	Molecular Function: nucleotide binding (GO:0000166);; Biological Process: nuclear-transcribed mRNA catabolic process, nonsense-mediated decay (GO:0000184);; Molecular Function: DNA binding (GO:0003677);; Cellular Component: nucleolus (GO:0005730);; Biological Process: regulation of transcription, DNA-templated (GO:0006355);; Biological Process: defense response to bacterium (GO:0042742);;	K14328|0|gmx:100801152|regulator of nonsense transcripts UPF3-like; K14328 regulator of nonsense transcripts 3 (A)	[A]	RNA processing and modification	Smg-4/UPF3 family;; B3 DNA binding domain	Regulator of nonsense transcripts UPF3 GN=UPF3 OS=Arabidopsis thaliana (Mouse-ear cress) PE=1 SV=1	Uncharacterized protein {ECO:0000313|EnsemblPlants:GLYMA04G43630.5} OS=Glycine max (Soybean) PE=4 SV=1	A	RNA processing and modification	PREDICTED: regulator of nonsense transcripts UPF3-like isoform X1 [Glycine max]
Glyma.04G257100.1	--	--	Molecular Function: DNA binding (GO:0003677);; Molecular Function: sequence-specific DNA binding transcription factor activity (GO:0003700);; Cellular Component: nucleus (GO:0005634);; Biological Process: regulation of transcription, DNA-templated (GO:0006355);; Biological Process: plant-type cell wall modification (GO:0009827);; Biological Process: pollen tube growth (GO:0009860);; Biological Pr…	--	[K]	Transcription	K-box region;; SRF-type transcription factor (DNA-binding and dimerisation domain)	Agamous-like MADS-box protein AGL11 GN=T5L19.90 OS=Arabidopsis thaliana (Mouse-ear cress) PE=1 SV=1	Uncharacterized protein {ECO:0000313|EnsemblPlants:GLYMA04G43640.4} OS=Glycine max (Soybean) PE=4 SV=1	K	Transcription	PREDICTED: agamous-like MADS-box protein AGL11-like isoform X1 [Glycine max]
Glyma.04G257200.1	[QR]	--	Molecular Function: methyltransferase activity (GO:0008168);; Biological Process: methylglyoxal catabolic process to D-lactate (GO:0019243);; Biological Process: methylation (GO:0032259);;	K18162|0|gmx:100785627|putative methyltransferase At1g22800-like; K18162 NADH dehydrogenase [ubiquinone] 1 alpha subcomplex assembly factor 5 [EC:2.1.1.-] (A)	[R]	General function prediction only	Methyltransferase domain;; Methyltransferase domain;; ubiE/COQ5 methyltransferase family	Putative methyltransferase At1g22800 GN=At1g22800 OS=Arabidopsis thaliana (Mouse-ear cress) PE=2 SV=2	Uncharacterized protein {ECO:0000313|EnsemblPlants:GLYMA04G43650.1} OS=Glycine max (Soybean) PE=4 SV=1	R	General function prediction only	PREDICTED: putative methyltransferase At1g22800-like isoform X1 [Glycine max]
Glyma.09G170200.1	--	--	Molecular Function: nucleic acid binding (GO:0003676);; Molecular Function: metal ion binding (GO:0046872);;	--	[R]	General function prediction only	Zinc finger, C2H2 type	Protein indeterminate-domain 14 {ECO:0000303|PubMed:16784536} OS=Arabidopsis thaliana (Mouse-ear cress) PE=1 SV=1	Uncharacterized protein {ECO:0000313|EnsemblPlants:GLYMA09G30030.1} OS=Glycine max (Soybean) PE=4 SV=2	R	General function prediction only	PREDICTED: zinc finger protein MAGPIE-like [Glycine max]
Glyma.09G170300.1	--	--	Biological Process: mRNA splicing, via spliceosome (GO:0000398);; Cellular Component: spliceosomal complex (GO:0005681);; Biological Process: cell wall macromolecule catabolic process (GO:0016998);; Molecular Function: glucan endo-1,3-beta-glucanase activity, C-3 substituted reducing group (GO:0052861);; Molecular Function: glucan endo-1,4-beta-glucanase activity, C-3 substituted reducing group (…	--	--	--	GAGA binding protein-like family	Protein BASIC PENTACYSTEINE1 GN=BPC1 OS=Arabidopsis thaliana (Mouse-ear cress) PE=1 SV=1	Uncharacterized protein {ECO:0000313|EnsemblPlants:GLYMA09G30040.4} OS=Glycine max (Soybean) PE=4 SV=1	K	Transcription	PREDICTED: protein BASIC PENTACYSTEINE2-like isoformX1 [Glycine max]
Glyma.09G170400.1	--	--	Biological Process: mRNA splicing, via spliceosome (GO:0000398);; Cellular Component: spliceosomal complex (GO:0005681);; Biological Process: cell wall macromolecule catabolic process (GO:0016998);; Molecular Function: glucan endo-1,3-beta-glucanase activity, C-3 substituted reducing group (GO:0052861);; Molecular Function: glucan endo-1,4-beta-glucanase activity, C-3 substituted reducing group (…	--	--	--	GAGA binding protein-like family	Protein BASIC PENTACYSTEINE2 OS=Arabidopsis thaliana (Mouse-ear cress) PE=1 SV=1	Uncharacterized protein {ECO:0000313|EnsemblPlants:GLYMA09G30050.3} OS=Glycine max (Soybean) PE=2 SV=1	K	Transcription	GAGA-binding protein [Glycine max]
Glyma.09G170500.1	--	--	Molecular Function: DNA binding (GO:0003677);;	--	--	--	ZF-HD protein dimerisation region	Zinc-finger homeodomain protein 2 GN=F22K18.140 OS=Arabidopsis thaliana (Mouse-ear cress) PE=1 SV=1	Uncharacterized protein {ECO:0000313|EnsemblPlants:GLYMA09G30061.1} OS=Glycine max (Soybean) PE=4 SV=1	R	General function prediction only	zinc finger homeodomain protein SZF-HD1 [Glycine max]
Glyma.09G170600.1	[G]	Carbohydrate transport and metabolism	Molecular Function: glycerone kinase activity (GO:0004371);; Molecular Function: ATP binding (GO:0005524);; Biological Process: glycerol metabolic process (GO:0006071);; Biological Process: response to symbiotic fungus (GO:0009610);; Biological Process: cellular response to phosphate starvation (GO:0016036);; Biological Process: phosphorylation (GO:0016310);; Biological Process: galactolipid bios…	K00863|0|gmx:100801639|putative 3,4-dihydroxy-2-butanone kinase-like; K00863 dihydroxyacetone kinase [EC:2.7.1.29] (A)	[G]	Carbohydrate transport and metabolism	Dak1 domain;; DAK2 domain	Putative 3,4-dihydroxy-2-butanone kinase GN=DHBK OS=Solanum lycopersicum (Tomato) PE=2 SV=1	Uncharacterized protein {ECO:0000313|EnsemblPlants:GLYMA09G30070.1} OS=Glycine max (Soybean) PE=4 SV=1	G	Carbohydrate transport and metabolism	PREDICTED: putative 3,4-dihydroxy-2-butanone kinase-like [Glycine max]
Glyma.09G170700.1	[KR]	--	Molecular Function: N-acetyltransferase activity (GO:0008080);; Biological Process: metabolic process (GO:0008152);;	--	[R]	General function prediction only	Acetyltransferase (GNAT) family;; Acetyltransferase (GNAT) domain	--	Uncharacterized protein {ECO:0000313|EnsemblPlants:GLYMA09G30080.2} OS=Glycine max (Soybean) PE=4 SV=1	R	General function prediction only	PREDICTED: uncharacterized protein LOC100500318 isoform X1 [Glycine max]
Glyma.09G170800.1	--	--	Biological Process: membrane fusion (GO:0006944);; Molecular Function: methyltransferase activity (GO:0008168);; Biological Process: methylation (GO:0032259);; Biological Process: Golgi vesicle transport (GO:0048193);;	--	--	--	Methyltransferase FkbM domain	--	Uncharacterized protein {ECO:0000313|EnsemblPlants:GLYMA09G30091.1} OS=Glycine max (Soybean) PE=4 SV=1	--	--	hypothetical protein glysoja_037877 [Glycine soja]
Glyma.09G170900.1	--	--	--	--	--	--	--	Protein NRT1/ PTR FAMILY 2.3 GN=NPF2.3 OS=Arabidopsis thaliana (Mouse-ear cress) PE=2 SV=1	Uncharacterized protein {ECO:0000313|EnsemblPlants:GLYMA02G28612.1} OS=Glycine max (Soybean) PE=4 SV=1	--	--	PREDICTED: uncharacterized protein LOC102663945 isoform X1 [Glycine max]
Glyma.09G171000.1	[R]	General function prediction only	Biological Process: karyogamy (GO:0000741);; Cellular Component: nucleolus (GO:0005730);; Biological Process: mRNA export from nucleus (GO:0006406);; Biological Process: protein import into nucleus (GO:0006606);; Biological Process: embryo sac egg cell differentiation (GO:0009560);; Cellular Component: Cul4-RING E3 ubiquitin ligase complex (GO:0080008);;	K14788|0|gmx:100813898|nucleolar protein 10-like; K14788 ribosome biogenesis protein ENP2 (A)	[R]	General function prediction only	NUC153 domain	--	Uncharacterized protein {ECO:0000313|EnsemblPlants:GLYMA09G30130.1} OS=Glycine max (Soybean) PE=4 SV=1	R	General function prediction only	PREDICTED: nucleolar protein 10-like [Glycine max]
Glyma.09G171100.1	--	--	Molecular Function: DNA binding (GO:0003677);; Molecular Function: chromatin binding (GO:0003682);;	--	--	--	Myb-like DNA-binding domain	Transcription repressor KAN1 GN=MQK4.31 OS=Arabidopsis thaliana (Mouse-ear cress) PE=1 SV=1	Uncharacterized protein {ECO:0000313|EnsemblPlants:GLYMA09G30140.2} OS=Glycine max (Soybean) PE=4 SV=1	--	--	PREDICTED: transcription repressor KAN1-like isoform X1 [Glycine max]
Glyma.09G171200.1	--	--	--	K17710|0|gmx:100814966|putative pentatricopeptide repeat-containing protein At1g12700, mitochondrial-like; K17710 pentatricopeptide repeat domain-containing protein 1 (A)	[R]	General function prediction only	PPR repeat family;; PPR repeat;; PPR repeat;; Pentatricopeptide repeat domain;; Tetratricopeptide repeat;; Anaphase-promoting complex, cyclosome, subunit 3;; Evolutionarily conserved signalling intermediate in Toll pathway;; Tetratricopeptide repeat;; Region in Clathrin and VPS;; Replication factor C C-terminal domain	Putative pentatricopeptide repeat-containing protein At1g12700, mitochondrial (Precursor) GN=At1g12700 OS=Arabidopsis thaliana (Mouse-ear cress) PE=3 SV=1	Uncharacterized protein {ECO:0000313|EnsemblPlants:GLYMA09G30160.1} OS=Glycine max (Soybean) PE=4 SV=1	R	General function prediction only	PREDICTED: putative pentatricopeptide repeat-containing protein At1g12700, mitochondrial-like [Glycine max]
Glyma.09G171300.1	--	--	--	--	--	--	--	Cytochrome b6-f complex subunit 8 {ECO:0000255|HAMAP-Rule:MF_00395} OS=Glycine max (Soybean) PE=3 SV=1	Cytochrome b6-f complex subunit 8 {ECO:0000256|HAMAP-Rule:MF_00395} OS=Centaurea pichleri PE=3 SV=1	--	--	ycf6 (chloroplast) [Centaurea pichleri]
Glyma.09G171500.1	[C]	Energy production and conversion	Molecular Function: ATP binding (GO:0005524);; Cellular Component: mitochondrial inner membrane (GO:0005743);; Cellular Component: plasma membrane (GO:0005886);; Cellular Component: chloroplast thylakoid membrane (GO:0009535);; Biological Process: ATP hydrolysis coupled proton transport (GO:0015991);; Biological Process: plasma membrane ATP synthesis coupled proton transport (GO:0042777);; Cellul…	K02111|2.77649e-76|gmx:102661828|ATP synthase subunit alpha, chloroplastic-like; K02111 F-type H+-transporting ATPase subunit alpha [EC:3.6.3.14] (A)	[C]	Energy production and conversion	ATP synthase alpha/beta family, beta-barrel domain;; HAS barrel domain	ATP synthase subunit alpha, chloroplastic {ECO:0000255|HAMAP-Rule:MF_01346} OS=Glycine max (Soybean) PE=3 SV=1	Uncharacterized protein {ECO:0000313|EnsemblPlants:GLYMA09G30185.1} OS=Glycine max (Soybean) PE=4 SV=1	C	Energy production and conversion	PREDICTED: ATP synthase subunit alpha, chloroplastic-like [Glycine max]
Glyma.09G171600.1	--	--	Molecular Function: calcium ion binding (GO:0005509);; Molecular Function: calcium-dependent phospholipid binding (GO:0005544);; Biological Process: plant-type cell wall modification (GO:0009827);; Biological Process: pollen tube growth (GO:0009860);; Biological Process: actin filament-based movement (GO:0030048);;	K17095|0|gmx:100820062|annexin D5-like; K17095 annexin A7/11 (A)	[U]	Intracellular trafficking, secretion, and vesicular transport	Annexin	Annexin D5 GN=T23K23.6 OS=Arabidopsis thaliana (Mouse-ear cress) PE=2 SV=2	Annexin {ECO:0000256|RuleBase:RU003540} OS=Glycine max (Soybean) PE=2 SV=1	U	Intracellular trafficking, secretion, and vesicular transport	Annexin D5 [Glycine soja]
Glyma.09G171700.1	--	--	Biological Process: response to salt stress (GO:0009651);; Biological Process: chloroplast organization (GO:0009658);; Biological Process: response to abscisic acid (GO:0009737);;	K15032|0|pvu:PHAVU_004G147000g|hypothetical protein; K15032 mTERF domain-containing protein, mitochondrial (A)	[KR]	--	mTERF	--	Uncharacterized protein {ECO:0000313|EnsemblPlants:GLYMA09G30200.2} OS=Glycine max (Soybean) PE=4 SV=1	K	Transcription	hypothetical protein glysoja_027725 [Glycine soja]
Glyma.09G171800.1	--	--	--	--	[I]	Lipid transport and metabolism	--	Caffeoylshikimate esterase GN=CSE OS=Arabidopsis thaliana (Mouse-ear cress) PE=1 SV=1	Uncharacterized protein {ECO:0000313|EnsemblPlants:GLYMA09G30210.1} OS=Glycine max (Soybean) PE=4 SV=1	I	Lipid transport and metabolism	PREDICTED: caffeoylshikimate esterase [Glycine max]
Glyma.09G171900.1	--	--	--	--	--	--	Protein of unknown function (DUF760)	--	Uncharacterized protein {ECO:0000313|EnsemblPlants:GLYMA09G30220.1} OS=Glycine max (Soybean) PE=4 SV=1	S	Function unknown	PREDICTED: uncharacterized protein LOC100802697 isoformX1 [Glycine max]
Glyma.09G172000.1	--	--	Molecular Function: GTPase activity (GO:0003924);; Molecular Function: signal transducer activity (GO:0004871);; Molecular Function: GTP binding (GO:0005525);; Biological Process: GTP catabolic process (GO:0006184);; Biological Process: G-protein coupled receptor signaling pathway (GO:0007186);; Molecular Function: G-protein beta/gamma-subunit complex binding (GO:0031683);;	--	[DT]	--	G-protein alpha subunit	Extra-large guanine nucleotide-binding protein 3 GN=XLG3 OS=Arabidopsis thaliana (Mouse-ear cress) PE=1 SV=1	Uncharacterized protein {ECO:0000313|EnsemblPlants:GLYMA09G30230.2} OS=Glycine max (Soybean) PE=4 SV=1	T	Signal transduction mechanisms	PREDICTED: extra-large guanine nucleotide-binding protein 3-like isoform X1 [Glycine max]
Glyma.09G172100.1	--	--	Cellular Component: ubiquitin ligase complex (GO:0000151);; Molecular Function: ubiquitin-protein transferase activity (GO:0004842);; Biological Process: protein ubiquitination (GO:0016567);;	--	--	--	U-box domain	U-box domain-containing protein 20 GN=PUB20 OS=Arabidopsis thaliana (Mouse-ear cress) PE=2 SV=1	Uncharacterized protein {ECO:0000313|EnsemblPlants:GLYMA09G30250.1} OS=Glycine max (Soybean) PE=4 SV=1	R	General function prediction only	PREDICTED: U-box domain-containing protein 21-like [Glycine max]
Glyma.09G172200.1	--	--	--	--	--	--	--	--	Uncharacterized protein {ECO:0000313|EnsemblPlants:GLYMA09G30260.1} OS=Glycine max (Soybean) PE=2 SV=1	S	Function unknown	uncharacterized protein LOC100500288 [Glycine max]
Glyma.09G172300.1	--	--	--	--	[R]	General function prediction only	PPR repeat family;; PPR repeat;; PPR repeat;; Pentatricopeptide repeat domain;; Tetratricopeptide repeat	Pentatricopeptide repeat-containing protein At1g05600 GN=At1g05600 OS=Arabidopsis thaliana (Mouse-ear cress) PE=2 SV=1	Uncharacterized protein {ECO:0000313|EnsemblPlants:GLYMA09G30270.1} OS=Glycine max (Soybean) PE=4 SV=2	R	General function prediction only	PREDICTED: pentatricopeptide repeat-containing protein At1g05600-like [Glycine max]
Glyma.09G172400.1	[J]	Translation, ribosomal structure and biogenesis	Molecular Function: aminoacyl-tRNA hydrolase activity (GO:0004045);;	K01056|3.37603e-51|gmx:100804132|chloroplastic group IIB intron splicing facilitator CRS2-B, chloroplastic-like; K01056 peptidyl-tRNA hydrolase, PTH1 family [EC:3.1.1.29] (A)	[J]	Translation, ribosomal structure and biogenesis	Peptidyl-tRNA hydrolase	Chloroplastic group IIB intron splicing facilitator CRS2, chloroplastic (Precursor) GN=CRS2 OS=Zea mays (Maize) PE=1 SV=1	Uncharacterized protein {ECO:0000313|EnsemblPlants:GLYMA18G53310.1} OS=Glycine max (Soybean) PE=2 SV=1	J	Translation, ribosomal structure and biogenesis	uncharacterized protein LOC100804132 [Glycine max]
Glyma.09G172500.1	[RTKL]	--	Molecular Function: protein serine/threonine kinase activity (GO:0004674);; Molecular Function: ATP binding (GO:0005524);; Biological Process: protein phosphorylation (GO:0006468);;	K04368|0|gmx:100804100|mitogen-activated protein kinase kinase 4-like; K04368 mitogen-activated protein kinase kinase 1 [EC:2.7.12.2] (A)	[T]	Signal transduction mechanisms	Protein kinase domain;; Protein tyrosine kinase;; Kinase-like;; Phosphotransferase enzyme family;; Lipopolysaccharide kinase (Kdo/WaaP) family	Mitogen-activated protein kinase kinase 9 GN=T9L24.32 OS=Arabidopsis thaliana (Mouse-ear cress) PE=1 SV=1	Uncharacterized protein {ECO:0000313|EMBL:ESW24648.1} OS=Phaseolus vulgaris (Kidney bean) PE=4 SV=1	T	Signal transduction mechanisms	PREDICTED: mitogen-activated protein kinase kinase 4 [Glycine max]
Glyma.09G172600.1	[RTKL]	--	Molecular Function: kinase activity (GO:0016301);;	K04368|1.02627e-106|gmx:100778369|mitogen-activated protein kinase kinase 4-like; K04368 mitogen-activated protein kinase kinase 1 [EC:2.7.12.2] (A)	[T]	Signal transduction mechanisms	Protein kinase domain;; Protein tyrosine kinase	Mitogen-activated protein kinase kinase 9 GN=T9L24.32 OS=Arabidopsis thaliana (Mouse-ear cress) PE=1 SV=1	Uncharacterized protein {ECO:0000313|EnsemblPlants:GLYMA09G30310.1} OS=Glycine max (Soybean) PE=3 SV=2	T	Signal transduction mechanisms	PREDICTED: mitogen-activated protein kinase kinase 5 [Glycine max]
Glyma.09G172700.1	[F]	Nucleotide transport and metabolism	Molecular Function: dihydroorotate oxidase activity (GO:0004158);; Biological Process: 'de novo' pyrimidine nucleobase biosynthetic process (GO:0006207);; Biological Process: uracil catabolic process (GO:0006212);; Biological Process: UMP biosynthetic process (GO:0006222);; Cellular Component: chloroplast stroma (GO:0009570);; Molecular Function: dihydropyrimidine dehydrogenase (NADP+) activity (…	K00207|0|gmx:100804632|NAD-dependent dihydropyrimidine dehydrogenase subunit PreA-like; K00207 dihydropyrimidine dehydrogenase (NADP+) [EC:1.3.1.2] (A)	[F]	Nucleotide transport and metabolism	Dihydroorotate dehydrogenase	--	Uncharacterized protein {ECO:0000313|EnsemblPlants:GLYMA09G30320.1} OS=Glycine max (Soybean) PE=1 SV=1	F	Nucleotide transport and metabolism	uncharacterized protein LOC100804632 [Glycine max]
Glyma.09G172800.1	--	--	Biological Process: cell fate specification (GO:0001708);; Molecular Function: DNA binding (GO:0003677);; Cellular Component: nucleus (GO:0005634);; Cellular Component: cytoplasm (GO:0005737);; Biological Process: leaf proximal/distal pattern formation (GO:0010589);; Biological Process: positive regulation of transcription, DNA-templated (GO:0045893);;	--	--	--	KNOX2 domain	--	Fused compound leaf 2 {ECO:0000313|EMBL:AET87100.1} OS=Glycine max (Soybean) PE=2 SV=1	S	Function unknown	homeobox protein knotted-1-like 1-like [Glycine max]
Glyma.09G172900.1	--	--	Molecular Function: DNA binding (GO:0003677);; Cellular Component: nucleus (GO:0005634);;	--	--	--	KNOX1 domain	--	Uncharacterized protein {ECO:0000313|EnsemblPlants:GLYMA09G30330.2} OS=Glycine max (Soybean) PE=4 SV=1	S	Function unknown	PREDICTED: homeobox protein knotted-1-like 1-like [Glycine max]
Glyma.09G173000.1	--	--	Biological Process: response to stress (GO:0006950);; Biological Process: response to abiotic stimulus (GO:0009628);; Biological Process: aromatic compound biosynthetic process (GO:0019438);; Molecular Function: metal ion binding (GO:0046872);; Biological Process: organic cyclic compound biosynthetic process (GO:1901362);;	K12236|0|gmx:100819219|NF-X1-type zinc finger protein NFXL1-like; K12236 transcriptional repressor NF-X1 [EC:6.3.2.-] (A)	[K]	Transcription	NF-X1 type zinc finger	NF-X1-type zinc finger protein NFXL1 GN=NFXL1 OS=Arabidopsis thaliana (Mouse-ear cress) PE=2 SV=1	Uncharacterized protein {ECO:0000313|EnsemblPlants:GLYMA09G30343.1} OS=Glycine max (Soybean) PE=4 SV=1	K	Transcription	PREDICTED: NF-X1-type zinc finger protein NFXL1-like [Glycine max]
Glyma.09G173100.1	--	--	Molecular Function: fatty-acyl-CoA binding (GO:0000062);; Cellular Component: plastid (GO:0009536);; Molecular Function: transferase activity (GO:0016740);;	--	[J]	Translation, ribosomal structure and biogenesis	Probable RNA and SrmB- binding site of polymerase A	--	Uncharacterized protein {ECO:0000313|EnsemblPlants:GLYMA09G30356.1} OS=Glycine max (Soybean) PE=4 SV=1	--	--	Farnesyl pyrophosphate synthase 2 [Glycine soja]
Glyma.09G173200.1	[E]	Amino acid transport and metabolism	Molecular Function: glutamate-ammonia ligase activity (GO:0004356);; Molecular Function: ATP binding (GO:0005524);; Cellular Component: cytoplasm (GO:0005737);; Biological Process: glutamine biosynthetic process (GO:0006542);; Biological Process: nitrogen fixation (GO:0009399);;	K01915|0|gmx:547620|GS1alpha; cytosolic glutamine synthetase alpha (EC:6.3.1.2); K01915 glutamine synthetase [EC:6.3.1.2] (A)	[E]	Amino acid transport and metabolism	Glutamine synthetase, catalytic domain;; Glutamine synthetase, beta-Grasp domain	Glutamine synthetase PR-2 OS=Phaseolus vulgaris (Kidney bean) PE=2 SV=1	Glutamine synthetase {ECO:0000256|RuleBase:RU004356} OS=Glycine max (Soybean) PE=2 SV=1	E	Amino acid transport and metabolism	cytosolic glutamine synthetase alpha [Glycine max]
Glyma.09G173300.1	--	--	--	--	--	--	--	--	Uncharacterized protein {ECO:0000313|EnsemblPlants:GLYMA09G30380.1} OS=Glycine max (Soybean) PE=4 SV=1	S	Function unknown	hypothetical protein glysoja_027713 [Glycine soja]
Glyma.16G049600	Glyma.16G049600.1	Glyma.16G049600.1.p	PF02854,PF09090,PF09088	PTHR12412			K12882	GO:GO:0005515,GO:GO:0003723,GO:GO:0016070,GO:GO:0051028,GO:GO:0045292,GO:GO:0005846,GO:GO:0000339	AT2G13540.1	ABH1,ATCBP80,CBP80,ENS	ARM repeat superfamily protein
Glyma.16G049700	Glyma.16G049700.1	Glyma.16G049700.1.p							AT1G12845.1
Glyma.16G049800	Glyma.16G049800.1	Glyma.16G049800.1.p	PF14432,PF13041,PF01535	PTHR24015,PTHR24015:SF478					AT3G26782.1		Tetratricopeptide repeat (TPR)-like superfamily protein
Glyma.16G049900	Glyma.16G049900.1	Glyma.16G049900.1.p	PF07765	PTHR31631
Glyma.16G050000	Glyma.16G050000.1	Glyma.16G050000.1.p	PF00153	PTHR24089,PTHR24089:SF269	KOG0767				AT5G14040.1	PHT3;1	phosphate transporter 3;1
Glyma.16G050100	Glyma.16G050100.1	Glyma.16G050100.1.p	PF00153	PTHR24089,PTHR24089:SF269	KOG0767		K15102		AT5G14040.1	PHT3;1	phosphate transporter 3;1
Glyma.16G050200	Glyma.16G050200.1	Glyma.16G050200.1.p	PF03223	PTHR10137	KOG2909		K02148	GO:GO:0033180,GO:GO:0015991,GO:GO:0015078	AT1G12840.1	ATVHA-C,DET3	vacuolar ATP synthase subunit C (VATC) / V-ATPase C subunit / vacuolar proton pump C subunit (DET3)
Glyma.16G050300	Glyma.16G050300.1	Glyma.16G050300.1.p	PF02362	PTHR31140,PTHR31140:SF10				GO:GO:0003677	AT3G26790.1	FUS3	AP2/B3-like transcriptional factor family protein
Glyma.16G050400	Glyma.16G050400.1	Glyma.16G050400.1.p		PTHR36899					AT1G12830.1
Glyma.16G050500	Glyma.16G050500.1	Glyma.16G050500.1.p	PF13516,PF12937	PTHR24006,PTHR24006:SF456	KOG1947			GO:GO:0005515	AT1G12820.1	AFB3	auxin signaling F-box 3
Glyma.16G050600	Glyma.16G050600.1	Glyma.16G050600.1.p		PTHR31568,PTHR31568:SF5
Glyma.16G050700	Glyma.16G050700.1	Glyma.16G050700.1.p	PF02893	PTHR31969,PTHR31969:SF7					AT5G13200.1		GRAM domain family protein
Glyma.16G050800	Glyma.16G050800.1	Glyma.16G050800.1.p	PF05753	PTHR12861,PTHR12861:SF4	KOG3317		K13250	GO:GO:0016021,GO:GO:0005783	AT5G14030.3		translocon-associated protein beta (TRAPB) family protein
Glyma.16G050900	Glyma.16G050900.1	Glyma.16G050900.1.p	PF06203	PTHR31717,PTHR31717:SF3				GO:GO:0005515	AT1G28050.1		B-box type zinc finger protein with CCT domain
Glyma.16G051000	Glyma.16G051000.1	Glyma.16G051000.1.p	PF03097	PTHR23032,PTHR23032:SF2					AT5G14020.1		Endosomal targeting BRO1-like domain-containing protein
Glyma.16G147100	Glyma.16G147100.1	Glyma.16G147100.1.p
Glyma.16G147200	Glyma.16G147200.1	Glyma.16G147200.1.p	PF00010	PTHR31945,PTHR31945:SF13				GO:GO:0046983	AT3G26744.2	ATICE1,ICE1,SCRM	basic helix-loop-helix (bHLH) DNA-binding superfamily protein
Glyma.16G147300	Glyma.16G147300.1	Glyma.16G147300.1.p	PF00696	PTHR21499,PTHR21499:SF34		2.7.2.4	K00928		AT5G13280.1	AK,AK-LYS1,AK1	aspartate kinase 1
Glyma.16G147400	Glyma.16G147400.1	Glyma.16G147400.1.p	PF00931,PF01582	PTHR11017,PTHR11017:SF171				GO:GO:0043531,GO:GO:0007165,GO:GO:0005515	AT5G36930.2		Disease resistance protein (TIR-NBS-LRR class) family
Glyma.16G147500	Glyma.16G147500.1	Glyma.16G147500.1.p	PF00847	PTHR31190,PTHR31190:SF1				GO:GO:0006355,GO:GO:0003700	AT5G61890.1		Integrase-type DNA-binding superfamily protein
Glyma.16G147600	Glyma.16G147600.1	Glyma.16G147600.1.p	PF00355,PF02921	PTHR10134,PTHR10134:SF1	KOG1671	1.10.2.2	K00411	GO:GO:0055114,GO:GO:0051537,GO:GO:0016491,GO:GO:0008121,GO:GO:0016679	AT5G13430.1		Ubiquinol-cytochrome C reductase iron-sulfur subunit
Glyma.16G147700	Glyma.16G147700.1	Glyma.16G147700.1.p	PF12046	PTHR35302,PTHR35302:SF1					AT3G26710.1	CCB1	cofactor assembly of complex C
Glyma.16G147800	Glyma.16G147800.1	Glyma.16G147800.1.p		PTHR13052,PTHR13052:SF2		3.6.4.13		GO:GO:0031011	AT3G45830.1
Glyma.16G147900	Glyma.16G147900.1	Glyma.16G147900.1.p	PF12576	PTHR33645,PTHR33645:SF3					AT3G19340.1		Protein of unknown function (DUF3754)
Glyma.16G148000	Glyma.16G148000.1	Glyma.16G148000.1.p	PF05055	PTHR31113,PTHR31113:SF5					AT3G19330.1		Protein of unknown function (DUF677)
Glyma.16G148100	Glyma.16G148100.1	Glyma.16G148100.1.p		PTHR36074					AT5G55610.1
Glyma.16G148200	Glyma.16G148200.1	Glyma.16G148200.1.p
Glyma.16G148300	Glyma.16G148300.1	Glyma.16G148300.1.p	PF02458	PTHR31642,PTHR31642:SF57		2.3.1.133	K13065	GO:GO:0016747	AT2G19070.1	SHT	spermidine hydroxycinnamoyl transferase
Glyma.16G148400	Glyma.16G148400.1	Glyma.16G148400.1.p	PF01667	PTHR11594				GO:GO:0006412,GO:GO:0005840,GO:GO:0005622,GO:GO:0003735	AT3G61110.1	ARS27A,RS27A	ribosomal protein S27
Glyma.16G148500	Glyma.16G148500.1	Glyma.16G148500.1.p	PF01667	PTHR11594	KOG1779		K02978	GO:GO:0006412,GO:GO:0005840,GO:GO:0005622,GO:GO:0003735	AT3G61110.1	ARS27A,RS27A	ribosomal protein S27
Glyma.16G148600	Glyma.16G148600.1	Glyma.16G148600.1.p	PF00293	PTHR12629,PTHR12629:SF11	KOG2839		K07766	GO:GO:0016787	AT1G12880.1	atnudt12,NUDT12	nudix hydrolase homolog 12
Glyma.16G148700	Glyma.16G148700.1	Glyma.16G148700.1.p	PF00847	PTHR31677,PTHR31677:SF5			K09286	GO:GO:0006355,GO:GO:0003700	AT5G13910.1	LEP	Integrase-type DNA-binding superfamily protein
Glyma.16G148800	Glyma.16G148800.1	Glyma.16G148800.1.p	PF02705	PTHR30540,PTHR30540:SF9			K03549	GO:GO:0071805,GO:GO:0016020,GO:GO:0015079	AT3G02050.1	ATKT4,ATKUP3,KUP3	K+ uptake transporter 3
Glyma.16G148900	Glyma.16G148900.1	Glyma.16G148900.1.p	PF14368	PTHR33044,PTHR33044:SF29					AT5G13900.1		Bifunctional inhibitor/lipid-transfer protein/seed storage 2S albumin superfamily protein
Glyma.16G149000	Glyma.16G149000.1	Glyma.16G149000.1.p	PF03140	PTHR31549,PTHR31549:SF27					AT3G50120.1		Plant protein of unknown function (DUF247)
Glyma.16G149100	Glyma.16G149100.1	Glyma.16G149100.1.p	PF01554	PTHR11206,PTHR11206:SF87				GO:GO:0055085,GO:GO:0016020,GO:GO:0015297,GO:GO:0015238,GO:GO:0006855	AT1G66760.2		MATE efflux family protein
Glyma.16G149200	Glyma.16G149200.1	Glyma.16G149200.1.p		PTHR24298,PTHR24298:SF118		1.14.13.52			AT4G37310.1	CYP81H1	cytochrome P450, family 81, subfamily H, polypeptide 1
Glyma.16G149300	Glyma.16G149300.1	Glyma.16G149300.1.p	PF00067	PTHR24298,PTHR24298:SF61		1.14.13.89	K13260	GO:GO:0055114,GO:GO:0020037,GO:GO:0016705,GO:GO:0005506	AT4G37330.1	CYP81D4	cytochrome P450, family 81, subfamily D, polypeptide 4
Glyma.16G149400	Glyma.16G149400.1	Glyma.16G149400.1.p	PF00067	PTHR24298,PTHR24298:SF61		1.14.13.52		GO:GO:0055114,GO:GO:0020037,GO:GO:0016705,GO:GO:0005506	AT4G37360.1	CYP81D2	cytochrome P450, family 81, subfamily D, polypeptide 2
Glyma.16G149500	Glyma.16G149500.1	Glyma.16G149500.1.p	PF05653	PTHR12570,PTHR12570:SF9	KOG2922			GO:GO:0016021,GO:GO:0015693,GO:GO:0015095	AT3G26670.1		Protein of unknown function (DUF803)
Glyma.16G149600	Glyma.16G149600.1	Glyma.16G149600.1.p	PF05553	PTHR33265,PTHR33265:SF6					AT1G52140.1
Glyma.16G149700	Glyma.16G149700.1	Glyma.16G149700.1.p	PF13891	PTHR16198					AT2G31600.1
Glyma.16G149800	Glyma.16G149800.1	Glyma.16G149800.1.p	PF04438,PF00271,PF00270	PTHR24031,PTHR24031:SF42	KOG0331	3.6.4.13		GO:GO:0005524,GO:GO:0003676	AT3G02065.3		P-loop containing nucleoside triphosphate hydrolases superfamily protein
Glyma.16G149900	Glyma.16G149900.1	Glyma.16G149900.1.p	PF13891	PTHR16198					AT2G31600.1
Glyma.16G150000	Glyma.16G150000.1	Glyma.16G150000.1.p	PF03463,PF03465,PF03464	PTHR10113,PTHR10113:SF8			K03265	GO:GO:0016149,GO:GO:0006415,GO:GO:0005737	AT3G26618.1	ERF1-3	eukaryotic release factor 1-3
Glyma.16G150100	Glyma.16G150100.1	Glyma.16G150100.1.p		PTHR22814,PTHR22814:SF115	KOG1603				AT5G27690.1		Heavy metal transport/detoxification superfamily protein
Glyma.16G150200	Glyma.16G150200.1	Glyma.16G150200.1.p	PF02800,PF00044	PTHR10836,PTHR10836:SF49	KOG0657	1.2.1.12,1.2.1.13		GO:GO:0055114,GO:GO:0016620	AT3G26650.1	GAPA,GAPA-1	glyceraldehyde 3-phosphate dehydrogenase A subunit
Glyma.16G150300	Glyma.16G150300.1	Glyma.16G150300.1.p	PF06955,PF00722	PTHR31062,PTHR31062:SF15		2.4.1.207	K08235	GO:GO:0048046,GO:GO:0016762,GO:GO:0006073,GO:GO:0005618,GO:GO:0005975,GO:GO:0004553	AT5G13870.1	EXGT-A4,XTH5	xyloglucan endotransglucosylase/hydrolase 5
Glyma.16G150400	Glyma.16G150400.1	Glyma.16G150400.1.p	PF02338	PTHR12419,PTHR12419:SF3		3.4.19.12			AT3G02070.1		Cysteine proteinases superfamily protein
Glyma.16G150500	Glyma.16G150500.1	Glyma.16G150500.1.p
Glyma.16G150600	Glyma.16G150600.1	Glyma.16G150600.1.p	PF02458	PTHR31642,PTHR31642:SF40		2.3.1.188		GO:GO:0016747	AT1G65450.1		HXXXD-type acyl-transferase family protein
Glyma.16G150700	Glyma.16G150700.1	Glyma.16G150700.1.p	PF01161	PTHR11362,PTHR11362:SF9	KOG3346		K16223	GO:GO:0048573,GO:GO:0009909,GO:GO:0008429	AT1G65480.1	FT	PEBP (phosphatidylethanolamine-binding protein) family protein
Glyma.16G150800	Glyma.16G150800.1	Glyma.16G150800.1.p	PF03081	PTHR12542,PTHR12542:SF27				GO:GO:0006887,GO:GO:0000145	AT1G72470.1	ATEXO70D1,EXO70D1	exocyst subunit exo70 family protein D1
Glyma.16G150900	Glyma.16G150900.1	Glyma.16G150900.1.p	PF01026					GO:GO:0016888	AT5G17570.1		TatD related DNase
Glyma.16G151000	Glyma.16G151000.1	Glyma.16G151000.1.p	PF01161	PTHR11362,PTHR11362:SF9	KOG3346		K16223	GO:GO:0048573,GO:GO:0009909,GO:GO:0008429	AT1G65480.1	FT	PEBP (phosphatidylethanolamine-binding protein) family protein
Glyma.16G151100	Glyma.16G151100.1	Glyma.16G151100.1.p	PF01026	PTHR10060,PTHR10060:SF24	KOG3020		K03424	GO:GO:0016888	AT5G17570.1		TatD related DNase
Glyma.16G151200	Glyma.16G151200.1	Glyma.16G151200.1.p	PF05739,PF00804	PTHR19957,PTHR19957:SF91	KOG0810		K08486	GO:GO:0005515,GO:GO:0016020	AT1G08560.1	ATSYP111,KN,SYP111	syntaxin of plants 111
Glyma.16G151300	Glyma.16G151300.1	Glyma.16G151300.1.p	PF00230	PTHR19139,PTHR19139:SF75	KOG0223		K09875	GO:GO:0016020,GO:GO:0006810,GO:GO:0005215	AT5G18290.1	SIP1;2,SIP1B	Aquaporin-like superfamily protein
Glyma.16G151400	Glyma.16G151400.1	Glyma.16G151400.1.p	PF01150	PTHR11782,PTHR11782:SF50	KOG1385	3.6.1.5		GO:GO:0016787	AT3G04080.1	APY1,ATAPY1	apyrase 1
Glyma.16G151500	Glyma.16G151500.1	Glyma.16G151500.1.p	PF02365	PTHR31719,PTHR31719:SF32				GO:GO:0006355,GO:GO:0003677	AT3G04070.2	anac047,NAC047	NAC domain containing protein 47
Glyma.16G151600	Glyma.16G151600.1	Glyma.16G151600.1.p	PF04398	PTHR31676,PTHR31676:SF23					AT4G02360.1		Protein of unknown function, DUF538
Glyma.16G151700	Glyma.16G151700.1	Glyma.16G151700.1.p	PF03725,PF01138	PTHR11097,PTHR11097:SF8	KOG1612		K12589		AT3G07750.1		3\'-5\'-exoribonuclease family protein
Glyma.16G151800	Glyma.16G151800.1	Glyma.16G151800.1.p	PF01221	PTHR11886,PTHR11886:SF39	KOG3430	3.6.4.2	K10418	GO:GO:0007017,GO:GO:0005875	AT1G23220.1		Dynein light chain type 1 family protein
Glyma.16G151900	Glyma.16G151900.1	Glyma.16G151900.1.p	PF07983,PF00332	PTHR32227,PTHR32227:SF61		3.2.1.39		GO:GO:0005975,GO:GO:0004553	AT2G01630.1		O-Glycosyl hydrolases family 17 protein
Glyma.16G152000	Glyma.16G152000.1	Glyma.16G152000.1.p
Glyma.16G152100	Glyma.16G152100.1	Glyma.16G152100.1.p	PF02365	PTHR31744,PTHR31744:SF10				GO:GO:0006355,GO:GO:0003677	AT5G18270.1	ANAC087	Arabidopsis NAC domain containing protein 87
Glyma.16G152200	Glyma.16G152200.1	Glyma.16G152200.1.p	PF00249,PF14379	PTHR31499,PTHR31499:SF4					AT3G04030.3		Homeodomain-like superfamily protein
Glyma.16G152300	Glyma.16G152300.1	Glyma.16G152300.1.p	PF02887,PF00224	PTHR11817,PTHR11817:SF34		2.7.1.40	K00873	GO:GO:0030955,GO:GO:0006096,GO:GO:0004743,GO:GO:0000287	AT5G56350.1		Pyruvate kinase family protein
Glyma.16G152400	Glyma.16G152400.1	Glyma.16G152400.1.p	PF13639	PTHR22763,PTHR22763:SF39		6.3.2.19	K11982	GO:GO:0008270,GO:GO:0005515	AT1G55530.1		RING/U-box superfamily protein
Glyma.16G152500	Glyma.16G152500.1	Glyma.16G152500.1.p	PF04153,PF04065	PTHR23326,PTHR23326:SF1	KOG2150		K12580	GO:GO:0006355,GO:GO:0005634	AT5G18230.1		transcription regulator NOT2/NOT3/NOT5 family protein
Glyma.16G152600	Glyma.16G152600.1	Glyma.16G152600.1.p	PF07983,PF00332	PTHR32227,PTHR32227:SF95		3.2.1.39		GO:GO:0005975,GO:GO:0004553	AT1G64760.1		O-Glycosyl hydrolases family 17 protein
Glyma.16G152700	Glyma.16G152700.1	Glyma.16G152700.1.p	PF00320	PTHR10071,PTHR10071:SF161				GO:GO:0043565,GO:GO:0008270,GO:GO:0006355,GO:GO:0003700	AT4G32890.1	GATA9	GATA transcription factor 9
Glyma.16G152800	Glyma.16G152800.1	Glyma.16G152800.1.p	PF14432,PF01535,PF13041	PTHR24015,PTHR24015:SF447					AT4G13650.1		Pentatricopeptide repeat (PPR) superfamily protein
Glyma.16G152900	Glyma.16G152900.1	Glyma.16G152900.1.p		PTHR12794,PTHR12794:SF2				GO:GO:0005681,GO:GO:0000398,GO:GO:0000387	AT1G54385.2		ARM repeat superfamily protein
Glyma.16G153000	Glyma.16G153000.1	Glyma.16G153000.1.p		PTHR11122,PTHR11122:SF15					AT1G55370.2	NDF5	NDH-dependent cyclic electron flow 5
Glyma.16G153100	Glyma.16G153100.1	Glyma.16G153100.1.p		PTHR19918					AT4G33270.1	CDC20.1	Transducin family protein / WD-40 repeat family protein
Glyma.16G153200	Glyma.16G153200.1	Glyma.16G153200.1.p	PF00118	PTHR11353,PTHR11353:SF19			K09500	GO:GO:0005524	AT3G03960.1		TCP-1/cpn60 chaperonin family protein
Glyma.16G153300	Glyma.16G153300.1	Glyma.16G153300.1.p	PF01087	PTHR11943,PTHR11943:SF3	KOG2958		K00965	GO:GO:0008108,GO:GO:0006012,GO:GO:0008270	AT5G18200.1		UTP:galactose-1-phosphate uridylyltransferases;ribose-5-phosphate adenylyltransferases
Glyma.16G153400	Glyma.16G153400.1	Glyma.16G153400.1.p	PF02812,PF00208	PTHR11606,PTHR11606:SF12		1.4.1.2,1.4.1.3	K00261	GO:GO:0055114,GO:GO:0016491,GO:GO:0006520	AT5G18170.1	GDH1	glutamate dehydrogenase 1
Glyma.16G153500	Glyma.16G153500.1	Glyma.16G153500.1.p		PTHR34132,PTHR34132:SF1					AT5G14602.1
Glyma.16G153600	Glyma.16G153600.1	Glyma.16G153600.1.p		PTHR34114,PTHR34114:SF2					AT5G56540.1	AGP14,ATAGP14	arabinogalactan protein 14
Glyma.16G153700	Glyma.16G153700.1	Glyma.16G153700.1.p		PTHR33646,PTHR33646:SF2					AT5G18130.1
Glyma.16G153800	Glyma.16G153800.1	Glyma.16G153800.1.p	PF01652	PTHR11960,PTHR11960:SF18	KOG1669		K03259	GO:GO:0006413,GO:GO:0005737,GO:GO:0003743,GO:GO:0003723	AT5G18110.1	NCBP	novel cap-binding protein
Glyma.16G153900	Glyma.16G153900.1	Glyma.16G153900.1.p	PF00080	PTHR10003,PTHR10003:SF31	KOG0441	1.15.1.1	K04565	GO:GO:0055114,GO:GO:0046872,GO:GO:0006801	AT5G18100.1	CSD3	copper/zinc superoxide dismutase 3
Glyma.16G154000	Glyma.16G154000.1	Glyma.16G154000.1.p	PF03953,PF00091	PTHR11588,PTHR11588:SF137			K07374	GO:GO:0003924,GO:GO:0007017,GO:GO:0005874	AT5G19770.1	TUA3	tubulin alpha-3
Glyma.16G154100	Glyma.16G154100.1	Glyma.16G154100.1.p	PF00847	PTHR31194,PTHR31194:SF0			K09286	GO:GO:0006355,GO:GO:0003700	AT5G19790.1	RAP2.11	related to AP2 11
Glyma.16G154200	Glyma.16G154200.1	Glyma.16G154200.1.p	PF05739,PF00804	PTHR19957,PTHR19957:SF131	KOG0810		K08486	GO:GO:0005515,GO:GO:0016020	AT3G03800.1	ATSYP131,SYP131	syntaxin of plants 131
Glyma.16G154300	Glyma.16G154300.1	Glyma.16G154300.1.p	PF01202	PTHR21087,PTHR21087:SF4			K00891		AT3G26900.3	ATSKL1,SKL1	shikimate kinase like 1
Glyma.16G154400	Glyma.16G154400.1	Glyma.16G154400.1.p	PF01585,PF12457,PF07842	PTHR23329,PTHR23329:SF1			K13103	GO:GO:0003676,GO:GO:0006355,GO:GO:0005634,GO:GO:0003677	AT1G17070.1		GC-rich sequence DNA-binding factor-like protein with Tuftelin interacting domain
Glyma.16G154500	Glyma.16G154500.1	Glyma.16G154500.1.p
Glyma.16G154600	Glyma.16G154600.1	Glyma.16G154600.1.p	PF00852	PTHR11929,PTHR11929:SF131	KOG2619	2.4.1.214	K14412	GO:GO:0016020,GO:GO:0008417,GO:GO:0006486	AT1G71990.1	ATFT4,ATFUT13,FT4-M,FUCTC,FUT13	fucosyltransferase 13
Glyma.16G154700	Glyma.16G154700.1	Glyma.16G154700.1.p	PF01490	PTHR32195,PTHR32195:SF10	KOG1303		K03834		AT5G19500.1		Tryptophan/tyrosine permease
Glyma.16G154800	Glyma.16G154800.1	Glyma.16G154800.1.p		PTHR33883,PTHR33883:SF1					AT5G14990.1
Glyma.16G154900	Glyma.16G154900.1	Glyma.16G154900.1.p		PTHR37263,PTHR37263:SF1
Glyma.16G155000	Glyma.16G155000.1	Glyma.16G155000.1.p	PF00230	PTHR19139,PTHR19139:SF167	KOG0223		K09872	GO:GO:0016020,GO:GO:0006810,GO:GO:0005215	AT2G37170.1	PIP2;2,PIP2B	plasma membrane intrinsic protein 2
Glyma.16G155100	Glyma.16G155100.1	Glyma.16G155100.1.p	PF00230	PTHR19139,PTHR19139:SF167	KOG0223		K09872	GO:GO:0016020,GO:GO:0006810,GO:GO:0005215	AT2G37170.1	PIP2;2,PIP2B	plasma membrane intrinsic protein 2
Glyma.16G155200	Glyma.16G155200.1	Glyma.16G155200.1.p	PF00169,PF01852,PF07059	PTHR12136,PTHR12136:SF41				GO:GO:0008289	AT2G28320.1		Pleckstrin homology (PH) and lipid-binding START domains-containing protein
Glyma.16G155300	Glyma.16G155300.1	Glyma.16G155300.1.p	PF00320	PTHR10071,PTHR10071:SF194	KOG1601			GO:GO:0043565,GO:GO:0008270,GO:GO:0006355,GO:GO:0003700	AT3G60530.1	GATA4	GATA transcription factor 4
Glyma.16G155400	Glyma.16G155400.1	Glyma.16G155400.1.p	PF00583	PTHR23091,PTHR23091:SF208				GO:GO:0008080	AT2G39000.1		Acyl-CoA N-acyltransferases (NAT) superfamily protein
Glyma.16G155500	Glyma.16G155500.1	Glyma.16G155500.1.p	PF04535	PTHR32021,PTHR32021:SF1					AT2G28370.1		Uncharacterised protein family (UPF0497)
Glyma.16G155600	Glyma.16G155600.1	Glyma.16G155600.1.p	PF00293,PF05026	PTHR23114	KOG2937	3.6.1.62	K12613	GO:GO:0016787,GO:GO:0030145,GO:GO:0003723	AT5G13570.1	ATDCP2,DCP2,TDT	decapping 2
Glyma.16G155700	Glyma.16G155700.1	Glyma.16G155700.1.p	PF00070,PF02852	PTHR22912,PTHR22912:SF106		1.8.1.7	K00383	GO:GO:0055114,GO:GO:0016491,GO:GO:0045454	AT3G24170.3	ATGR1,GR1	glutathione-disulfide reductase
Glyma.16G155800	Glyma.16G155800.1	Glyma.16G155800.1.p	PF04864	PTHR11751,PTHR11751:SF3	KOG0633	2.6.1.9	K00817	GO:GO:0016846	AT5G10330.2	ATHPA1,EMB2196,HISN6A,HPA1	histidinol phosphate aminotransferase 1
Glyma.16G155900	Glyma.16G155900.1	Glyma.16G155900.1.p
Glyma.16G156000	Glyma.16G156000.1	Glyma.16G156000.1.p		PTHR34666,PTHR34666:SF1					AT1G71910.1
Glyma.16G156100	Glyma.16G156100.1	Glyma.16G156100.1.p	PF00560,PF00069,PF13855	PTHR27000,PTHR27000:SF14	KOG1187	2.7.11.1		GO:GO:0005515,GO:GO:0006468,GO:GO:0005524,GO:GO:0004672	AT1G34420.1		leucine-rich repeat transmembrane protein kinase family protein
Glyma.16G156200	Glyma.16G156200.1	Glyma.16G156200.1.p	PF00560,PF00069,PF13855	PTHR27000,PTHR27000:SF14	KOG1187	2.7.10.1		GO:GO:0005515,GO:GO:0006468,GO:GO:0005524,GO:GO:0004672	AT1G34420.1		leucine-rich repeat transmembrane protein kinase family protein
Glyma.16G156300	Glyma.16G156300.1	Glyma.16G156300.1.p	PF01367,PF02739	PTHR10133,PTHR10133:SF38		2.7.7.7		GO:GO:0003824,GO:GO:0003677	AT1G34380.2		5\'-3\' exonuclease family protein
Glyma.16G156400	Glyma.16G156400.1	Glyma.16G156400.1.p		PTHR10593,PTHR10593:SF27					AT1G34370.2	STOP1	C2H2 and C2HC zinc fingers superfamily protein
Glyma.16G156500	Glyma.16G156500.1	Glyma.16G156500.1.p	PF00498,PF13638	PTHR22593,PTHR22593:SF8				GO:GO:0005515	AT1G34355.1	ATPS1,PS1	forkhead-associated (FHA) domain-containing protein
Glyma.16G156600	Glyma.16G156600.1	Glyma.16G156600.1.p	PF14770	PTHR22593					AT1G34350.1
Glyma.16G156700	Glyma.16G156700.1	Glyma.16G156700.1.p	PF03514	PTHR31636,PTHR31636:SF19					AT3G54220.1	SCR,SGR1	GRAS family transcription factor
Glyma.16G156800	Glyma.16G156800.1	Glyma.16G156800.1.p		PTHR19432,PTHR19432:SF38	KOG0637		K15378		AT1G22710.1	ATSUC2,SUC2,SUT1	sucrose-proton symporter 2
Glyma.16G156900	Glyma.16G156900.1	Glyma.16G156900.1.p	PF13347	PTHR19432,PTHR19432:SF38			K15378		AT1G22710.1	ATSUC2,SUC2,SUT1	sucrose-proton symporter 2
Glyma.16G157000	Glyma.16G157000.1	Glyma.16G157000.1.p	PF13347	PTHR19432,PTHR19432:SF38			K15378		AT1G22710.1	ATSUC2,SUC2,SUT1	sucrose-proton symporter 2
Glyma.16G157100	Glyma.16G157100.1	Glyma.16G157100.1.p		PTHR19432,PTHR19432:SF38			K15378		AT1G22710.1	ATSUC2,SUC2,SUT1	sucrose-proton symporter 2
Glyma.16G157200	Glyma.16G157200.1	Glyma.16G157200.1.p	PF11955	PTHR31476,PTHR31476:SF16					AT1G71850.1		Ubiquitin carboxyl-terminal hydrolase family protein
Glyma.16G157300	Glyma.16G157300.1	Glyma.16G157300.1.p	PF01554	PTHR11206,PTHR11206:SF75	KOG1347		K03327	GO:GO:0055085,GO:GO:0016020,GO:GO:0015297,GO:GO:0015238,GO:GO:0006855	AT1G71870.1		MATE efflux family protein
Glyma.16G157400	Glyma.16G157400.1	Glyma.16G157400.1.p	PF00954,PF01453,PF00069	PTHR27002,PTHR27002:SF52	KOG1187	2.7.11.1		GO:GO:0048544,GO:GO:0006468,GO:GO:0005524,GO:GO:0004672	AT1G34300.1		lectin protein kinase family protein
Glyma.16G157500	Glyma.16G157500.1	Glyma.16G157500.1.p	PF01453	PTHR32444,PTHR32444:SF9		2.7.11.1			AT1G34300.1		lectin protein kinase family protein
Glyma.16G157600	Glyma.16G157600.1	Glyma.16G157600.1.p		PTHR36002					AT1G71865.1
Glyma.16G157700	Glyma.16G157700.1	Glyma.16G157700.1.p
Glyma.16G157800	Glyma.16G157800.1	Glyma.16G157800.1.p	PF05078	PTHR31621,PTHR31621:SF4					AT5G46090.1		Protein of unknown function (DUF679)
Glyma.16G157900	Glyma.16G157900.1	Glyma.16G157900.1.p	PF03398	PTHR12161,PTHR12161:SF21	KOG2027				AT1G34220.2		Regulator of Vps4 activity in the MVB pathway protein
Glyma.16G158000	Glyma.16G158000.1	Glyma.16G158000.1.p	PF13238	PTHR12595,PTHR12595:SF0	KOG3347	2.7.4.3	K18532		AT5G60340.1		P-loop containing nucleoside triphosphate hydrolases superfamily protein
Glyma.16G158100	Glyma.16G158100.1	Glyma.16G158100.1.p	PF00201	PTHR11926,PTHR11926:SF396			K13691	GO:GO:0016758,GO:GO:0008152	AT1G05680.1	UGT74E2	Uridine diphosphate glycosyltransferase 74E2
Glyma.16G158200	Glyma.16G158200.1	Glyma.16G158200.1.p	PF07690	PTHR21576,PTHR21576:SF40				GO:GO:0055085,GO:GO:0016021	AT2G39210.1		Major facilitator superfamily protein
Glyma.16G158300	Glyma.16G158300.1	Glyma.16G158300.1.p	PF04117	PTHR11266,PTHR11266:SF43	KOG1944		K13348	GO:GO:0016021	AT5G43140.1		Peroxisomal membrane 22 kDa (Mpv17/PMP22) family protein
Glyma.16G158400	Glyma.16G158400.1	Glyma.16G158400.1.p	PF07732,PF00394,PF07731	PTHR11709,PTHR11709:SF94		1.10.3.2	K05909	GO:GO:0005507,GO:GO:0055114,GO:GO:0016491	AT5G48100.1	ATLAC15,LAC15,TT10	Laccase/Diphenol oxidase family protein
Glyma.16G158500	Glyma.16G158500.1	Glyma.16G158500.1.p	PF00011	PTHR11527,PTHR11527:SF133					AT5G59720.1	HSP18.2	heat shock protein 18.2
Glyma.16G158600	Glyma.16G158600.1	Glyma.16G158600.1.p	PF00069	PTHR24343,PTHR24343:SF101		2.7.11.1		GO:GO:0006468,GO:GO:0005524,GO:GO:0004672	AT2G23030.1	SNRK2-9,SNRK2.9	SNF1-related protein kinase 2.9
Glyma.16G158700	Glyma.16G158700.1	Glyma.16G158700.1.p	PF03109	PTHR10566,PTHR10566:SF83	KOG1236	3.6.3.46	K08869		AT1G71810.1		Protein kinase superfamily protein
Glyma.16G158800	Glyma.16G158800.1	Glyma.16G158800.1.p
Glyma.16G158900	Glyma.16G158900.1	Glyma.16G158900.1.p
Glyma.16G159000	Glyma.16G159000.1	Glyma.16G159000.1.p
Glyma.16G159100	Glyma.16G159100.1	Glyma.16G159100.1.p	PF13676,PF00931	PTHR11017,PTHR11017:SF167	KOG4658			GO:GO:0007165,GO:GO:0005515,GO:GO:0043531	AT5G36930.2		Disease resistance protein (TIR-NBS-LRR class) family
Glyma.16G159200	Glyma.16G159200.1	Glyma.16G159200.1.p	PF00931,PF13676	PTHR11017,PTHR11017:SF167				GO:GO:0043531,GO:GO:0007165,GO:GO:0005515	AT5G36930.1		Disease resistance protein (TIR-NBS-LRR class) family
Glyma.16G159300	Glyma.16G159300.1	Glyma.16G159300.1.p		PTHR11017,PTHR11017:SF171					AT5G36930.2		Disease resistance protein (TIR-NBS-LRR class) family
Glyma.16G159400	Glyma.16G159400.1	Glyma.16G159400.1.p	PF13676	PTHR11017,PTHR11017:SF155				GO:GO:0007165,GO:GO:0005515	AT5G36930.2		Disease resistance protein (TIR-NBS-LRR class) family
Glyma.16G159500	Glyma.16G159500.1	Glyma.16G159500.1.p	PF00931	PTHR11017,PTHR11017:SF167	KOG4658			GO:GO:0043531	AT5G17680.1		disease resistance protein (TIR-NBS-LRR class), putative
Glyma.16G159600	Glyma.16G159600.1	Glyma.16G159600.1.p	PF13676,PF00931	PTHR11017,PTHR11017:SF167				GO:GO:0007165,GO:GO:0005515,GO:GO:0043531	AT5G17680.1		disease resistance protein (TIR-NBS-LRR class), putative
Glyma.16G159700	Glyma.16G159700.1	Glyma.16G159700.1.p	PF00004,PF13676	PTHR11017,PTHR11017:SF162	KOG4658			GO:GO:0005524,GO:GO:0007165,GO:GO:0005515	AT5G17680.1		disease resistance protein (TIR-NBS-LRR class), putative
Glyma.16G159800	Glyma.16G159800.1	Glyma.16G159800.1.p		PTHR11017,PTHR11017:SF162					AT5G41750.1		Disease resistance protein (TIR-NBS-LRR class) family
Glyma.16G159900	Glyma.16G159900.1	Glyma.16G159900.1.p	PF04969	PTHR22932,PTHR22932:SF1	KOG3158				AT4G02450.1		HSP20-like chaperones superfamily protein
Glyma.16G160000	Glyma.16G160000.1	Glyma.16G160000.1.p	PF02847	PTHR12626,PTHR12626:SF2					AT1G22730.1		MA3 domain-containing protein
Glyma.16G160100	Glyma.16G160100.1	Glyma.16G160100.1.p		PTHR35475,PTHR35475:SF1					AT1G71780.1
Glyma.16G160200	Glyma.16G160200.1	Glyma.16G160200.1.p	PF13041	PTHR24015,PTHR24015:SF547					AT1G12700.1		ATP binding;nucleic acid binding;helicases
Glyma.16G160300	Glyma.16G160300.1	Glyma.16G160300.1.p	PF04863					GO:GO:0016846	AT1G34060.1		Pyridoxal phosphate (PLP)-dependent transferases superfamily protein
Glyma.16G160400	Glyma.16G160400.1	Glyma.16G160400.1.p
Glyma.16G160500	Glyma.16G160500.1	Glyma.16G160500.1.p	PF12937	PTHR31790				GO:GO:0005515	AT5G18160.1		F-box and associated interaction domains-containing protein
Glyma.16G160600	Glyma.16G160600.1	Glyma.16G160600.1.p	PF04863,PF04864	PTHR11751,PTHR11751:SF126		4.4.1.4		GO:GO:0016846	AT1G34060.1		Pyridoxal phosphate (PLP)-dependent transferases superfamily protein
Glyma.16G160700	Glyma.16G160700.1	Glyma.16G160700.1.p	PF01535,PF13041	PTHR24015,PTHR24015:SF547					AT1G62670.1	RPF2	rna processing factor 2
Glyma.16G160800	Glyma.16G160800.1	Glyma.16G160800.1.p	PF00658,PF00076	PTHR24012,PTHR24012:SF349	KOG0123		K13126	GO:GO:0003723,GO:GO:0003676	AT1G71770.2	PAB5	poly(A)-binding protein 5
Glyma.16G160900	Glyma.16G160900.1	Glyma.16G160900.1.p	PF00658,PF00270	PTHR24031,PTHR24031:SF247		3.6.4.13		GO:GO:0003723,GO:GO:0005524,GO:GO:0003676	AT4G09730.1	RH39	RH39
Glyma.16G161000	Glyma.16G161000.1	Glyma.16G161000.1.p	PF03140	PTHR31549,PTHR31549:SF2					AT3G60470.1		Plant protein of unknown function (DUF247)
Glyma.16G161100	Glyma.16G161100.1	Glyma.16G161100.1.p	PF03140	PTHR31549,PTHR31549:SF2					AT4G31980.1
Glyma.16G161200	Glyma.16G161200.1	Glyma.16G161200.1.p	PF03140	PTHR31549,PTHR31549:SF2					AT4G31980.1
Glyma.16G161300	Glyma.16G161300.1	Glyma.16G161300.1.p	PF03140	PTHR31549,PTHR31549:SF2					AT4G31980.1
Glyma.16G161400	Glyma.16G161400.1	Glyma.16G161400.1.p		PTHR33237,PTHR33237:SF4					AT1G71740.1
Glyma.16G161500	Glyma.16G161500.1	Glyma.16G161500.1.p	PF03372	PTHR11200,PTHR11200:SF128	KOG0565	3.1.3.56			AT1G71710.1		DNAse I-like superfamily protein
Glyma.16G161600	Glyma.16G161600.1	Glyma.16G161600.1.p	PF00575	PTHR15838,PTHR15838:SF1			K02945	GO:GO:0003676	AT1G71720.1		Nucleic acid-binding proteins superfamily
Glyma.16G161700	Glyma.16G161700.1	Glyma.16G161700.1.p		PTHR32133,PTHR32133:SF107					AT4G12560.1	CPR30	F-box and associated interaction domains-containing protein
Glyma.16G161800	Glyma.16G161800.1	Glyma.16G161800.1.p	PF14432,PF01535,PF13041	PTHR24015,PTHR24015:SF109					AT5G59200.1	OTP80	Tetratricopeptide repeat (TPR)-like superfamily protein
Glyma.16G161900	Glyma.16G161900.1	Glyma.16G161900.1.p	PF13041	PTHR24015,PTHR24015:SF547					AT1G12775.1		Pentatricopeptide repeat (PPR) superfamily protein
Glyma.16G162000	Glyma.16G162000.1	Glyma.16G162000.1.p	PF12854,PF13041	PTHR24015,PTHR24015:SF547					AT1G62680.1		Pentatricopeptide repeat (PPR) superfamily protein
Glyma.16G162100	Glyma.16G162100.1	Glyma.16G162100.1.p	PF13041	PTHR24015,PTHR24015:SF547					AT1G12775.1		Pentatricopeptide repeat (PPR) superfamily protein
Glyma.16G162200	Glyma.16G162200.1	Glyma.16G162200.1.p	PF05664	PTHR31280,PTHR31280:SF1					AT2G33420.1		Protein of unknown function (DUF810)
Glyma.16G162300	Glyma.16G162300.1	Glyma.16G162300.1.p	PF04863,PF04864	PTHR11751,PTHR11751:SF126		4.4.1.4		GO:GO:0016846	AT1G34060.1		Pyridoxal phosphate (PLP)-dependent transferases superfamily protein
Glyma.16G162400	Glyma.16G162400.1	Glyma.16G162400.1.p	PF04863,PF04864	PTHR11751,PTHR11751:SF126		4.4.1.4		GO:GO:0016846	AT1G34060.1		Pyridoxal phosphate (PLP)-dependent transferases superfamily protein
Glyma.16G162500	Glyma.16G162500.1	Glyma.16G162500.1.p	PF04863,PF04864	PTHR11751,PTHR11751:SF126		4.4.1.4		GO:GO:0016846	AT1G34060.1		Pyridoxal phosphate (PLP)-dependent transferases superfamily protein
Glyma.16G162600	Glyma.16G162600.1	Glyma.16G162600.1.p	PF00504	PTHR21649,PTHR21649:SF26				GO:GO:0016020,GO:GO:0009765	AT1G29930.1	AB140,CAB1,CAB140,LHCB1.3	chlorophyll A/B binding protein 1
Glyma.16G162700	Glyma.16G162700.1	Glyma.16G162700.1.p	PF13041	PTHR24015,PTHR24015:SF547					AT1G62670.1	RPF2	rna processing factor 2
Glyma.16G162800	Glyma.16G162800.1	Glyma.16G162800.1.p	PF13041	PTHR24015,PTHR24015:SF547					AT1G62670.1	RPF2	rna processing factor 2
Glyma.16G162900	Glyma.16G162900.1	Glyma.16G162900.1.p	PF00722	PTHR31062,PTHR31062:SF1		2.4.1.207	K08235	GO:GO:0005975,GO:GO:0004553	AT1G11545.1	XTH8	xyloglucan endotransglucosylase/hydrolase 8
Glyma.16G163000	Glyma.16G163000.1	Glyma.16G163000.1.p
Glyma.16G163100	Glyma.16G163100.1	Glyma.16G163100.1.p	PF13041	PTHR24015,PTHR24015:SF547					AT1G12700.1		ATP binding;nucleic acid binding;helicases
Glyma.16G163200	Glyma.16G163200.1	Glyma.16G163200.1.p		PTHR36319,PTHR36319:SF1			K12124		AT1G22770.1	FB,GI	gigantea protein (GI)
Glyma.16G163300	Glyma.16G163300.1	Glyma.16G163300.1.p
Glyma.16G163400	Glyma.16G163400.1	Glyma.16G163400.1.p	PF08263,PF00560,PF13855	PTHR27004,PTHR27004:SF13	KOG0472			GO:GO:0005515	AT2G34930.1		disease resistance family protein / LRR family protein
Glyma.16G163500	Glyma.16G163500.1	Glyma.16G163500.1.p	PF03151	PTHR11132,PTHR11132:SF73	KOG1441				AT4G09810.1		Nucleotide-sugar transporter family protein
Glyma.16G163600	Glyma.16G163600.1	Glyma.16G163600.1.p		PTHR33675,PTHR33675:SF1					AT4G09830.1		Uncharacterised conserved protein UCP009193
Glyma.16G163700	Glyma.16G163700.1	Glyma.16G163700.1.p		PTHR33401,PTHR33401:SF3					AT1G22790.2
Glyma.16G163800	Glyma.16G163800.1	Glyma.16G163800.1.p		PTHR14154,PTHR14154:SF12					AT1G34000.1	OHP2	one-helix protein 2
Glyma.16G163900	Glyma.16G163900.1	Glyma.16G163900.1.p	PF12023	PTHR33193,PTHR33193:SF9					AT4G09890.1		Protein of unknown function (DUF3511)
Glyma.16G164000	Glyma.16G164000.1	Glyma.16G164000.1.p	PF00646	PTHR31790,PTHR31790:SF15				GO:GO:0005515	AT3G23880.1		F-box and associated interaction domains-containing protein
Glyma.16G164100	Glyma.16G164100.1	Glyma.16G164100.1.p		PTHR33743,PTHR33743:SF3
Glyma.16G164200	Glyma.16G164200.1	Glyma.16G164200.1.p	PF00141	PTHR31235,PTHR31235:SF12		1.11.1.7	K00430	GO:GO:0055114,GO:GO:0020037,GO:GO:0006979,GO:GO:0004601	AT1G71695.1		Peroxidase superfamily protein
Glyma.16G164300	Glyma.16G164300.1	Glyma.16G164300.1.p	PF00141	PTHR31235,PTHR31235:SF12		1.11.1.7		GO:GO:0055114,GO:GO:0020037,GO:GO:0006979,GO:GO:0004601	AT1G71695.1		Peroxidase superfamily protein
Glyma.16G164400	Glyma.16G164400.1	Glyma.16G164400.1.p	PF00141	PTHR31235,PTHR31235:SF12		1.11.1.7	K00430	GO:GO:0055114,GO:GO:0020037,GO:GO:0006979,GO:GO:0004601	AT1G71695.1		Peroxidase superfamily protein
Glyma.16G164500	Glyma.16G164500.1	Glyma.16G164500.1.p	PF01529	PTHR22883,PTHR22883:SF74	KOG1311	2.3.1.225	K16675	GO:GO:0008270	AT4G24630.1		DHHC-type zinc finger family protein
Glyma.16G164600	Glyma.16G164600.1	Glyma.16G164600.1.p		PTHR31890					AT5G50030.1		Plant invertase/pectin methylesterase inhibitor superfamily protein
Glyma.16G164700	Glyma.16G164700.1	Glyma.16G164700.1.p	PF03656	PTHR12388,PTHR12388:SF2	KOG3442		K17805	GO:GO:0030150,GO:GO:0005744	AT3G59280.1	TXR1	Protein Transporter, Pam16
Glyma.16G164800	Glyma.16G164800.1	Glyma.16G164800.1.p	PF00847	PTHR31190				GO:GO:0006355,GO:GO:0003700	AT5G61890.1		Integrase-type DNA-binding superfamily protein
Glyma.16G164900	Glyma.16G164900.1	Glyma.16G164900.1.p	PF01812	PTHR13017,PTHR13017:SF0					AT1G76730.1		NagB/RpiA/CoA transferase-like superfamily protein
Glyma.16G165000	Glyma.16G165000.1	Glyma.16G165000.1.p	PF00076,PF13893	PTHR24012,PTHR24012:SF376			K14948	GO:GO:0003676	AT1G43190.2	PTB3	polypyrimidine tract-binding protein 3
Glyma.16G165100	Glyma.16G165100.1	Glyma.16G165100.1.p	PF08154,PF00400	PTHR19848,PTHR19848:SF0			K14855	GO:GO:0005515	AT5G52820.1		WD-40 repeat family protein / notchless protein, putative
Glyma.16G165200	Glyma.16G165200.1	Glyma.16G165200.1.p	PF00504	PTHR21649,PTHR21649:SF26			K08912	GO:GO:0016020,GO:GO:0009765	AT2G34430.1	LHB1B1,LHCB1.4	light-harvesting chlorophyll-protein complex II subunit B1
Glyma.16G165300	Glyma.16G165300.1	Glyma.16G165300.1.p	PF04864	PTHR11751,PTHR11751:SF126		4.4.1.4		GO:GO:0016846	AT1G34040.1		Pyridoxal phosphate (PLP)-dependent transferases superfamily protein
Glyma.16G165400	Glyma.16G165400.1	Glyma.16G165400.1.p	PF13041	PTHR24015,PTHR24015:SF547			K17710		AT1G12300.1		Tetratricopeptide repeat (TPR)-like superfamily protein
Glyma.16G165500	Glyma.16G165500.1	Glyma.16G165500.1.p	PF00504	PTHR21649,PTHR21649:SF26			K08912	GO:GO:0016020,GO:GO:0009765	AT2G34430.1	LHB1B1,LHCB1.4	light-harvesting chlorophyll-protein complex II subunit B1
Glyma.16G165600	Glyma.16G165600.1	Glyma.16G165600.1.p		PTHR33621,PTHR33621:SF2					AT1G76740.1
Glyma.16G165700	Glyma.16G165700.1	Glyma.16G165700.1.p	PF13414	PTHR22904,PTHR22904:SF360					AT5G10090.1		Tetratricopeptide repeat (TPR)-like superfamily protein
Glyma.16G165800	Glyma.16G165800.1	Glyma.16G165800.1.p	PF00504	PTHR21649,PTHR21649:SF26			K08912	GO:GO:0016020,GO:GO:0009765	AT2G34430.1	LHB1B1,LHCB1.4	light-harvesting chlorophyll-protein complex II subunit B1
Glyma.16G165900	Glyma.16G165900.1	Glyma.16G165900.1.p	PF13632,PF14569	PTHR13301,PTHR13301:SF43		2.4.1.29,2.4.1.12	K10999		AT5G64740.1	CESA6,E112,IXR2,PRC1	cellulose synthase 6
Glyma.16G166000	Glyma.16G166000.1	Glyma.16G166000.1.p		PTHR34662,PTHR34662:SF3					AT1G21090.1		Cupredoxin superfamily protein
Glyma.16G166100	Glyma.16G166100.1	Glyma.16G166100.1.p	PF05055	PTHR31113,PTHR31113:SF4					AT1G20180.1		Protein of unknown function (DUF677)
Glyma.16G166200	Glyma.16G166200.1	Glyma.16G166200.1.p
Glyma.16G166300	Glyma.16G166300.1	Glyma.16G166300.1.p	PF00856	PTHR12197,PTHR12197:SF160		2.1.1.43		GO:GO:0005515	AT1G43245.1		SET domain-containing protein
Glyma.16G166400	Glyma.16G166400.1	Glyma.16G166400.1.p	PF05055	PTHR31113,PTHR31113:SF4					AT1G20180.1		Protein of unknown function (DUF677)
Glyma.16G166500	Glyma.16G166500.1	Glyma.16G166500.1.p	PF00856	PTHR12197,PTHR12197:SF160		2.1.1.43	K11426	GO:GO:0005515	AT1G43245.1		SET domain-containing protein
Glyma.16G166600	Glyma.16G166600.1	Glyma.16G166600.1.p	PF02496	PTHR33801,PTHR33801:SF7				GO:GO:0006950
Glyma.16G166700	Glyma.16G166700.1	Glyma.16G166700.1.p		PTHR11527,PTHR11527:SF169					AT1G76770.1		HSP20-like chaperones superfamily protein
Glyma.16G166800	Glyma.16G166800.1	Glyma.16G166800.1.p	PF05633	PTHR31509,PTHR31509:SF0					AT1G18740.1		Protein of unknown function (DUF793)
Glyma.16G166900	Glyma.16G166900.1	Glyma.16G166900.1.p
Glyma.16G167000	Glyma.16G167000.1	Glyma.16G167000.1.p
Glyma.16G167100	Glyma.16G167100.1	Glyma.16G167100.1.p
Glyma.16G167200	Glyma.16G167200.1	Glyma.16G167200.1.p	PF00646,PF01167	PTHR16517,PTHR16517:SF31	KOG2502			GO:GO:0005515	AT1G43640.1	AtTLP5,TLP5	tubby like protein 5
Glyma.16G167300	Glyma.16G167300.1	Glyma.16G167300.1.p	PF00892	PTHR31218,PTHR31218:SF20				GO:GO:0016021,GO:GO:0016020,GO:GO:0022857	AT1G43650.1		nodulin MtN21 /EamA-like transporter family protein
Glyma.16G167400	Glyma.16G167400.1	Glyma.16G167400.1.p
Glyma.16G167500	Glyma.16G167500.1	Glyma.16G167500.1.p	PF13837	PTHR21654,PTHR21654:SF9	KOG4282				AT1G76890.2	AT-GT2,GT2	Duplicated homeodomain-like superfamily protein
Glyma.16G167600	Glyma.16G167600.1	Glyma.16G167600.1.p	PF13837	PTHR21654,PTHR21654:SF19	KOG4282				AT1G76890.2	AT-GT2,GT2	Duplicated homeodomain-like superfamily protein
Glyma.16G167700	Glyma.16G167700.1	Glyma.16G167700.1.p	PF13837	PTHR21654,PTHR21654:SF11	KOG4282				AT1G21200.1		sequence-specific DNA binding transcription factors
Glyma.16G167800	Glyma.16G167800.1	Glyma.16G167800.1.p	PF06777,PF13307,PF06733	PTHR11472,PTHR11472:SF1		3.6.4.12	K10844	GO:GO:0005634,GO:GO:0016818,GO:GO:0008026,GO:GO:0006139,GO:GO:0005524,GO:GO:0003676,GO:GO:0004003,GO:GO:0003677	AT1G03190.2	ATXPD,UVH6	RAD3-like DNA-binding helicase protein

## Sheet: 04
Glyma.04G243900.1	--	--	--	--	--	--	Putative S-adenosyl-L-methionine-dependent methyltransferase;; Methyltransferase domain	Probable methyltransferase PMT26 GN=At5g64030 OS=Arabidopsis thaliana (Mouse-ear cress) PE=2 SV=1	Uncharacterized protein {ECO:0000313|EnsemblPlants:GLYMA04G42270.1} OS=Glycine max (Soybean) PE=4 SV=1	U	Intracellular trafficking, secretion, and vesicular transport	PREDICTED: probable methyltransferase PMT26-like isoform X1 [Glycine max]
Glyma.04G244000.1	--	--	Molecular Function: binding (GO:0005488);; Molecular Function: kinase activity (GO:0016301);;	--	--	--	Wall-associated receptor kinase galacturonan-binding;; Protein tyrosine kinase;; Protein kinase domain;; Calcium-binding EGF domain;; Complement Clr-like EGF-like	Wall-associated receptor kinase 2 (Precursor) GN=WAK2 OS=Arabidopsis thaliana (Mouse-ear cress) PE=1 SV=1	Uncharacterized protein {ECO:0000313|EnsemblPlants:GLYMA04G42280.2} OS=Glycine max (Soybean) PE=4 SV=1	T	Signal transduction mechanisms	PREDICTED: wall-associated receptor kinase 5-like [Glycine max]
Glyma.04G244100.1	[RTKL]	--	Molecular Function: protein kinase activity (GO:0004672);; Molecular Function: binding (GO:0005488);; Biological Process: cellular process (GO:0009987);;	--	--	--	Protein kinase domain;; Protein tyrosine kinase;; Wall-associated receptor kinase galacturonan-binding;; Calcium-binding EGF domain;; EGF-like domain	Wall-associated receptor kinase 2 (Precursor) GN=WAK2 OS=Arabidopsis thaliana (Mouse-ear cress) PE=1 SV=1	Uncharacterized protein {ECO:0000313|EnsemblPlants:GLYMA04G42290.1} OS=Glycine max (Soybean) PE=3 SV=2	T	Signal transduction mechanisms	PREDICTED: wall-associated receptor kinase 5-like [Glycine max]
Glyma.04G244200.1	[R]	General function prediction only	Molecular Function: iron ion binding (GO:0005506);; Molecular Function: oxidoreductase activity, acting on paired donors, with incorporation or reduction of molecular oxygen, 2-oxoglutarate as one donor, and incorporation of one atom each of oxygen into both donors (GO:0016706);; Biological Process: oxidation-reduction process (GO:0055114);;	--	[QR]	--	2OG-Fe(II) oxygenase superfamily;; non-haem dioxygenase in morphine synthesis N-terminal	Gibberellin 20 oxidase 2 GN=MIO24.5 OS=Arabidopsis thaliana (Mouse-ear cress) PE=2 SV=1	Uncharacterized protein {ECO:0000313|EnsemblPlants:GLYMA04G42300.1} OS=Glycine max (Soybean) PE=3 SV=2	Q	Secondary metabolites biosynthesis, transport and catabolism	PREDICTED: gibberellin 20 oxidase 2-like [Glycine max]
Glyma.04G244300.1	--	--	--	--	--	--	--	--	Uncharacterized protein {ECO:0000313|EnsemblPlants:GLYMA04G42310.1} OS=Glycine max (Soybean) PE=4 SV=2	--	--	PREDICTED: uncharacterized serine-rich protein C215.13-like [Glycine max]
Glyma.04G244400	Glyma.04G244400.1	Glyma.04G244400.1.p
Glyma.04G244500	Glyma.04G244500.1	Glyma.04G244500.1.p
Glyma.04G244600	Glyma.04G244600.1	Glyma.04G244600.1.p
Glyma.04G244700	Glyma.04G244700.1	Glyma.04G244700.1.p
Glyma.04G244800	Glyma.04G244800.1	Glyma.04G244800.1.p
Glyma.04G244900	Glyma.04G244900.1	Glyma.04G244900.1.p	PF00651	PTHR24413,PTHR24413:SF131			K10523	GO:GO:0005515	AT4G08455.1		BTB/POZ domain-containing protein
Glyma.04G250200.1	[L]	Replication, recombination and repair	Biological Process: single-organism cellular process (GO:0044763);;	--	[L]	Replication, recombination and repair	Rad17 cell cycle checkpoint protein;; ATPase family associated with various cellular activities (AAA)	Replication factor C subunit 1 GN=RFC1 OS=Oryza sativa subsp. japonica (Rice) PE=2 SV=2	Uncharacterized protein {ECO:0000313|EnsemblPlants:GLYMA04G42920.2} OS=Glycine max (Soybean) PE=4 SV=1	O	Posttranslational modification, protein turnover, chaperones	PREDICTED: uncharacterized protein LOC100784209 [Glycine max]
Glyma.04G250300.1	--	--	Biological Process: cell wall macromolecule catabolic process (GO:0016998);; Cellular Component: anchored component of plasma membrane (GO:0046658);;	--	--	--	LysM domain	LysM domain-containing GPI-anchored protein 1 (Precursor) GN=LYM1 OS=Arabidopsis thaliana (Mouse-ear cress) PE=1 SV=1	Uncharacterized protein {ECO:0000313|EnsemblPlants:GLYMA04G42930.1} OS=Glycine max (Soybean) PE=4 SV=1	R	General function prediction only	PREDICTED: lysM domain-containing GPI-anchored protein 1-like [Glycine max]
Glyma.04G250400.1	[KL]	--	Biological Process: RNA splicing, via endonucleolytic cleavage and ligation (GO:0000394);; Cellular Component: core TFIIH complex (GO:0000439);; Biological Process: nucleotide-excision repair (GO:0006289);; Biological Process: regulation of transcription, DNA-templated (GO:0006355);; Biological Process: transcription from RNA polymerase II promoter (GO:0006366);;	K03143|0|gmx:100810574|general transcription factor IIH subunit 3-like; K03143 transcription initiation factor TFIIH subunit 3 (A)	[KL]	--	Transcription factor Tfb4	--	Uncharacterized protein {ECO:0000313|EnsemblPlants:GLYMA06G11810.1} OS=Glycine max (Soybean) PE=4 SV=1	L	Replication, recombination and repair	PREDICTED: general transcription factor IIH subunit 3-like isoform X1 [Glycine max]
Glyma.04G250500.1	--	--	--	--	--	--	Histone chaperone domain CHZ;; DEK C terminal domain	--	Uncharacterized protein {ECO:0000313|EnsemblPlants:GLYMA04G42951.1} OS=Glycine max (Soybean) PE=4 SV=1	S	Function unknown	PREDICTED: transcriptional regulator ATRX homolog isoform X1 [Glycine max]
Glyma.04G250600.1	--	--	Cellular Component: membrane (GO:0016020);;	--	--	--	EamA-like transporter family	WAT1-related protein At4g08300 GN=At4g08300 OS=Arabidopsis thaliana (Mouse-ear cress) PE=2 SV=1	Uncharacterized protein {ECO:0000313|EnsemblPlants:GLYMA04G42960.1} OS=Glycine max (Soybean) PE=2 SV=1	S	Function unknown	uncharacterized protein LOC100811114 [Glycine max]
Glyma.04G250700.1	--	--	--	--	--	--	EamA-like transporter family	WAT1-related protein At4g08290 GN=At4g08290 OS=Arabidopsis thaliana (Mouse-ear cress) PE=2 SV=1	Uncharacterized protein {ECO:0000313|EnsemblPlants:GLYMA04G42970.2} OS=Glycine max (Soybean) PE=4 SV=1	--	--	Auxin-induced protein 5NG4 [Glycine soja]
Glyma.04G250800.1	--	--	Cellular Component: membrane (GO:0016020);;	--	--	--	EamA-like transporter family	WAT1-related protein At4g08290 GN=At4g08290 OS=Arabidopsis thaliana (Mouse-ear cress) PE=2 SV=1	Uncharacterized protein {ECO:0000313|EnsemblPlants:GLYMA04G42981.1} OS=Glycine max (Soybean) PE=4 SV=1	--	--	PREDICTED: WAT1-related protein At4g08290-like [Glycine max]
Glyma.04G250900.1	--	--	Cellular Component: membrane (GO:0016020);;	--	--	--	EamA-like transporter family	WAT1-related protein At4g08290 GN=At4g08290 OS=Arabidopsis thaliana (Mouse-ear cress) PE=2 SV=1	Uncharacterized protein {ECO:0000313|EnsemblPlants:GLYMA04G42990.1} OS=Glycine max (Soybean) PE=4 SV=1	--	--	uncharacterized protein LOC100811984 [Glycine max]
Glyma.04G251000.1	--	--	Cellular Component: membrane (GO:0016020);;	--	--	--	EamA-like transporter family	WAT1-related protein At4g08290 GN=At4g08290 OS=Arabidopsis thaliana (Mouse-ear cress) PE=2 SV=1	Uncharacterized protein {ECO:0000313|EnsemblPlants:GLYMA04G43000.1} OS=Glycine max (Soybean) PE=2 SV=1	S	Function unknown	uncharacterized protein LOC100812537 [Glycine max]
Glyma.04G251100.1	--	--	Cellular Component: membrane (GO:0016020);;	--	--	--	EamA-like transporter family	WAT1-related protein At4g08290 GN=At4g08290 OS=Arabidopsis thaliana (Mouse-ear cress) PE=2 SV=1	Uncharacterized protein {ECO:0000313|EnsemblPlants:GLYMA06G11730.2} OS=Glycine max (Soybean) PE=4 SV=1	S	Function unknown	Auxin-induced protein 5NG4-like protein [Glycine soja]
Glyma.04G251200.1	[OC]	--	Biological Process: photosystem II assembly (GO:0010207);;	--	--	--	Glutaredoxin-like domain (DUF836)	--	Uncharacterized protein {ECO:0000313|EnsemblPlants:GLYMA04G43020.1} OS=Glycine max (Soybean) PE=4 SV=1	S	Function unknown	PREDICTED: uncharacterized protein LOC100813076 [Glycine max]
Glyma.04G251300.1	--	--	Biological Process: transport (GO:0006810);; Cellular Component: integral component of membrane (GO:0016021);;	--	[U]	Intracellular trafficking, secretion, and vesicular transport	emp24/gp25L/p24 family/GOLD	Transmembrane emp24 domain-containing protein p24delta3 (Precursor) GN=At1g09580 OS=Arabidopsis thaliana (Mouse-ear cress) PE=1 SV=1	Uncharacterized protein {ECO:0000313|EnsemblPlants:GLYMA04G43030.1} OS=Glycine max (Soybean) PE=2 SV=1	U	Intracellular trafficking, secretion, and vesicular transport	uncharacterized protein LOC100500676 precursor [Glycine max]
Glyma.04G251400.1	--	--	Molecular Function: DNA binding (GO:0003677);; Molecular Function: sequence-specific DNA binding transcription factor activity (GO:0003700);; Cellular Component: nucleus (GO:0005634);; Biological Process: regulation of transcription, DNA-templated (GO:0006355);;	--	--	--	AP2 domain	Ethylene-responsive transcription factor ERF012 GN=ERF012 OS=Arabidopsis thaliana (Mouse-ear cress) PE=2 SV=1	Uncharacterized protein {ECO:0000313|EnsemblPlants:GLYMA04G43040.2} OS=Glycine max (Soybean) PE=4 SV=1	K	Transcription	ethylene-responsive transcription factor ERF012-like [Glycine max]
Glyma.04G251500.1	[S]	Function unknown	Molecular Function: aminoacyl-tRNA editing activity (GO:0002161);; Biological Process: regulation of translational fidelity (GO:0006450);;	--	--	--	Aminoacyl-tRNA editing domain	--	Uncharacterized protein {ECO:0000313|EnsemblPlants:GLYMA04G43051.1} OS=Glycine max (Soybean) PE=4 SV=1	--	--	PREDICTED: prolyl-tRNA synthetase associated domain-containing protein 1 [Glycine max]
Glyma.04G251600.1	--	--	Molecular Function: zinc ion binding (GO:0008270);;	K11982|3.63762e-141|gmx:100787399|E3 ubiquitin-protein ligase RING1-like; K11982 E3 ubiquitin-protein ligase RNF115/126 [EC:6.3.2.19] (A)	[O]	Posttranslational modification, protein turnover, chaperones	Ring finger domain;; zinc-finger;; RING-H2 zinc finger;; Zinc finger, C3HC4 type (RING finger)	E3 ubiquitin-protein ligase RING1-like GN=At3g19950 OS=Arabidopsis thaliana (Mouse-ear cress) PE=1 SV=1	Uncharacterized protein {ECO:0000313|EnsemblPlants:GLYMA04G43060.2} OS=Glycine max (Soybean) PE=4 SV=1	O	Posttranslational modification, protein turnover, chaperones	PREDICTED: E3 ubiquitin-protein ligase RING1-like isoform X2 [Glycine max]
Glyma.04G251700.1	[S]	Function unknown	Molecular Function: kinase activity (GO:0016301);; Biological Process: phosphorylation (GO:0016310);;	--	[R]	General function prediction only	MORN repeat	Phosphatidylinositol 4-phosphate 5-kinase 1 GN=F2E2.1 OS=Arabidopsis thaliana (Mouse-ear cress) PE=1 SV=1	Uncharacterized protein {ECO:0000313|EnsemblPlants:GLYMA04G43070.1} OS=Glycine max (Soybean) PE=4 SV=1	R	General function prediction only	PREDICTED: phosphatidylinositol 4-phosphate 5-kinase 4-like [Glycine max]
Glyma.04G251800.1	[E]	Amino acid transport and metabolism	Molecular Function: L-aspartate:2-oxoglutarate aminotransferase activity (GO:0004069);; Cellular Component: chloroplast (GO:0009507);; Molecular Function: 1-aminocyclopropane-1-carboxylate synthase activity (GO:0016847);; Molecular Function: pyridoxal phosphate binding (GO:0030170);; Biological Process: 1-aminocyclopropane-1-carboxylate biosynthetic process (GO:0042218);; Molecular Function: L-ph…	--	[E]	Amino acid transport and metabolism	Aminotransferase class I and II;; Cys/Met metabolism PLP-dependent enzyme;; Aminotransferase class-V;; DegT/DnrJ/EryC1/StrS aminotransferase family	Bifunctional aspartate aminotransferase and glutamate/aspartate-prephenate aminotransferase (Precursor) GN=T26C19.9 OS=Arabidopsis thaliana (Mouse-ear cress) PE=1 SV=2	Uncharacterized protein {ECO:0000313|EnsemblPlants:GLYMA04G43080.1} OS=Glycine max (Soybean) PE=4 SV=1	E	Amino acid transport and metabolism	PREDICTED: kynurenine--oxoglutarate transaminase 3-like [Glycine max]
Glyma.04G251900.1	--	--	Cellular Component: endoplasmic reticulum (GO:0005783);; Biological Process: regulation of transcription, DNA-templated (GO:0006355);; Biological Process: nodulation (GO:0009877);; Cellular Component: nuclear membrane (GO:0031965);;	--	--	--	GRAS domain family	Nodulation-signaling pathway 2 protein GN=NSP2 OS=Medicago truncatula (Barrel medic) PE=1 SV=1	Uncharacterized protein {ECO:0000313|EnsemblPlants:GLYMA04G43090.1} OS=Glycine max (Soybean) PE=4 SV=2	K	Transcription	PREDICTED: nodulation-signaling pathway 2 protein-like [Glycine max]
Glyma.04G252000.1	--	--	Cellular Component: membrane (GO:0016020);;	--	--	--	CrcB-like protein	--	Uncharacterized protein {ECO:0000313|EnsemblPlants:GLYMA04G43110.2} OS=Glycine max (Soybean) PE=4 SV=1	S	Function unknown	PREDICTED: UPF0695 membrane protein C977.11/PB8B6.06c-like isoform X1 [Glycine max]
Glyma.04G252100.1	[K]	Transcription	Molecular Function: DNA binding (GO:0003677);; Biological Process: regulation of transcription, DNA-templated (GO:0006355);; Molecular Function: zinc ion binding (GO:0008270);; Cellular Component: cell part (GO:0044464);;	--	[J]	Translation, ribosomal structure and biogenesis	'Cold-shock' DNA-binding domain;; Zinc knuckle	Cold shock protein 1 GN=T19K4.150 OS=Arabidopsis thaliana (Mouse-ear cress) PE=1 SV=1	Uncharacterized protein {ECO:0000313|EnsemblPlants:GLYMA04G43130.1} OS=Glycine max (Soybean) PE=4 SV=1	J	Translation, ribosomal structure and biogenesis	PREDICTED: glycine-rich protein 2-like [Glycine max]
Glyma.04G252200.1	--	--	--	--	--	--	--	--	Uncharacterized protein {ECO:0000313|EnsemblPlants:GLYMA04G43140.1} OS=Glycine max (Soybean) PE=4 SV=1	--	--	--
Glyma.04G252300.1	--	--	Biological Process: polysaccharide biosynthetic process (GO:0000271);; Biological Process: amino acid transmembrane transport (GO:0003333);; Cellular Component: plasma membrane (GO:0005886);; Biological Process: acetyl-CoA metabolic process (GO:0006084);; Biological Process: auxin-activated signaling pathway (GO:0009734);; Biological Process: multidimensional cell growth (GO:0009825);; Biological…	K13946|0|gmx:100816267|auxin transporter-like protein 3-like; K13946 auxin influx carrier (AUX1 LAX family) (A)	[E]	Amino acid transport and metabolism	Transmembrane amino acid transporter protein	Auxin transporter-like protein 3 GN=LAX3 OS=Medicago truncatula (Barrel medic) PE=2 SV=1	Uncharacterized protein {ECO:0000313|EnsemblPlants:GLYMA04G43150.1} OS=Glycine max (Soybean) PE=4 SV=2	P	Inorganic ion transport and metabolism	PREDICTED: auxin transporter-like protein 3-like [Glycine max]
Glyma.04G252400.1	--	--	--	K12162|1.01374e-56|pxb:103933702|ubiquitin-fold modifier 1; K12162 ubiquitin-fold modifier 1 (A)	[S]	Function unknown	Ubiquitin fold modifier 1 protein	Ubiquitin-fold modifier 1 (Precursor) OS=Oryza sativa subsp. japonica (Rice) PE=3 SV=1	Uncharacterized protein {ECO:0000313|EnsemblPlants:GLYMA04G43160.1} OS=Glycine max (Soybean) PE=2 SV=1	S	Function unknown	PREDICTED: ubiquitin-fold modifier 1 [Malus domestica]
Glyma.04G252500.1	--	--	--	--	[R]	General function prediction only	PPR repeat family;; PPR repeat;; Pentatricopeptide repeat domain;; PPR repeat	Pentatricopeptide repeat-containing protein At4g08210 GN=PCMP-E100 OS=Arabidopsis thaliana (Mouse-ear cress) PE=3 SV=1	Uncharacterized protein {ECO:0000313|EnsemblPlants:GLYMA04G43171.1} OS=Glycine max (Soybean) PE=4 SV=1	R	General function prediction only	Pentatricopeptide repeat-containing protein [Glycine soja]
Glyma.04G252600.1	--	--	Molecular Function: NAD+ ADP-ribosyltransferase activity (GO:0003950);; Molecular Function: metal ion binding (GO:0046872);;	--	--	--	--	--	Uncharacterized protein {ECO:0000313|EnsemblPlants:GLYMA04G43180.1} OS=Glycine max (Soybean) PE=4 SV=1	R	General function prediction only	PREDICTED: uncharacterized protein LOC100817333 [Glycine max]
Glyma.04G252700.1	[RTKL]	--	Molecular Function: nucleotide binding (GO:0000166);; Molecular Function: protein kinase activity (GO:0004672);; Biological Process: phosphorylation (GO:0016310);;	K08866|0|gmx:100780144|probable serine/threonine-protein kinase mps1-like; K08866 serine/threonine-protein kinase TTK/MPS1 [EC:2.7.12.1] (A)	[D]	Cell cycle control, cell division, chromosome partitioning	Protein kinase domain;; Protein tyrosine kinase	Cell division control protein 2 homolog GN=CDC2 OS=Vigna aconitifolia (Moth bean) PE=2 SV=1	Uncharacterized protein {ECO:0000313|EnsemblPlants:GLYMA04G43190.1} OS=Glycine max (Soybean) PE=4 SV=2	D	Cell cycle control, cell division, chromosome partitioning	Serine/threonine-protein kinase mph1 [Glycine soja]
Glyma.04G252800.1	[R]	General function prediction only	Molecular Function: methyltransferase activity (GO:0008168);; Molecular Function: zinc ion binding (GO:0008270);; Biological Process: methylation (GO:0032259);;	K11426|0|gmx:100789518|histone-lysine N-methyltransferase ASHR1-like; K11426 SET and MYND domain-containing protein (A)	[B]	Chromatin structure and dynamics	SET domain;; MYND finger;; Tetratricopeptide repeat	Histone-lysine N-methyltransferase ASHR1 GN=T13L16.8 OS=Arabidopsis thaliana (Mouse-ear cress) PE=2 SV=2	Uncharacterized protein {ECO:0000313|EnsemblPlants:GLYMA04G43200.1} OS=Glycine max (Soybean) PE=4 SV=1	B	Chromatin structure and dynamics	PREDICTED: histone-lysine N-methyltransferase ASHR1-like [Glycine max]
Glyma.04G252900.1	[H]	Coenzyme transport and metabolism	Molecular Function: biotin-[acetyl-CoA-carboxylase] ligase activity (GO:0004077);; Biological Process: cellular protein modification process (GO:0006464);;	K01942|0|gmx:100818402|biotin--protein ligase-like; K01942 biotin--protein ligase [EC:6.3.4.9 6.3.4.10 6.3.4.11 6.3.4.15] (A)	[H]	Coenzyme transport and metabolism	Biotin/lipoate A/B protein ligase family;; Biotin protein ligase C terminal domain	Biotin--[acetyl-CoA-carboxylase] ligase (Precursor) GN=HCS1 OS=Arabidopsis thaliana (Mouse-ear cress) PE=1 SV=2	Uncharacterized protein {ECO:0000313|EnsemblPlants:GLYMA04G43210.1} OS=Glycine max (Soybean) PE=4 SV=1	H	Coenzyme transport and metabolism	PREDICTED: biotin--protein ligase [Glycine max]
Glyma.04G253000.1	--	--	Molecular Function: phospholipid binding (GO:0005543);;	--	[I]	Lipid transport and metabolism	Oxysterol-binding protein;; Pleckstrin homology domain;; PH domain	Oxysterol-binding protein-related protein 1C GN=ORP1C OS=Arabidopsis thaliana (Mouse-ear cress) PE=2 SV=1	Uncharacterized protein {ECO:0000313|EnsemblPlants:GLYMA04G43220.1} OS=Glycine max (Soybean) PE=4 SV=1	T	Signal transduction mechanisms	PREDICTED: oxysterol-binding protein-related protein 1C-like isoform X1 [Glycine max]
Glyma.04G253100.1	[T]	Signal transduction mechanisms	Biological Process: developmental process involved in reproduction (GO:0003006);; Molecular Function: actin monomer binding (GO:0003785);; Molecular Function: ATP binding (GO:0005524);; Cellular Component: plasma membrane (GO:0005886);; Molecular Function: 1-phosphatidylinositol-4-phosphate 5-kinase activity (GO:0016308);; Biological Process: growth (GO:0040007);; Biological Process: phosphatidyl…	K00889|0|gmx:100790049|phosphatidylinositol 4-phosphate 5-kinase 1-like; K00889 1-phosphatidylinositol-4-phosphate 5-kinase [EC:2.7.1.68] (A)	[T]	Signal transduction mechanisms	Phosphatidylinositol-4-phosphate 5-Kinase;; MORN repeat	Phosphatidylinositol 4-phosphate 5-kinase 1 GN=F2E2.1 OS=Arabidopsis thaliana (Mouse-ear cress) PE=1 SV=1	Uncharacterized protein {ECO:0000313|EnsemblPlants:GLYMA04G43230.1} OS=Glycine max (Soybean) PE=4 SV=2	T	Signal transduction mechanisms	PREDICTED: phosphatidylinositol 4-phosphate 5-kinase 1-like [Glycine max]
Glyma.04G253200.1	--	--	--	--	--	--	--	--	Uncharacterized protein {ECO:0000313|EnsemblPlants:GLYMA04G43240.1} OS=Glycine max (Soybean) PE=4 SV=1	--	--	--
Glyma.04G253300.1	[J]	Translation, ribosomal structure and biogenesis	Molecular Function: RNA binding (GO:0003723);; Molecular Function: structural constituent of ribosome (GO:0003735);; Biological Process: DNA-templated transcription, elongation (GO:0006354);; Biological Process: translation (GO:0006412);; Cellular Component: chloroplast stroma (GO:0009570);; Biological Process: photosynthetic electron transport in photosystem I (GO:0009773);; Cellular Component: …	K02952|5.10009e-93|gmx:100500355|uncharacterized LOC100500355; K02952 small subunit ribosomal protein S13 (A)	[J]	Translation, ribosomal structure and biogenesis	Ribosomal protein S13/S18	30S ribosomal protein S13, chloroplastic (Precursor) GN=RPS13 OS=Arabidopsis thaliana (Mouse-ear cress) PE=2 SV=1	Uncharacterized protein {ECO:0000313|EnsemblPlants:GLYMA04G43250.1} OS=Glycine max (Soybean) PE=2 SV=1	J	Translation, ribosomal structure and biogenesis	uncharacterized protein LOC100500355 [Glycine max]
Glyma.04G253400.1	--	--	--	--	--	--	Protein of unknown function (DUF1644)	--	Uncharacterized protein {ECO:0000313|EnsemblPlants:GLYMA04G43260.2} OS=Glycine max (Soybean) PE=4 SV=1	R	General function prediction only	PREDICTED: uncharacterized protein LOC100819473 isoform X2 [Glycine max]
Glyma.04G253500.1	[RTKL]	--	Biological Process: MAPK cascade (GO:0000165);; Molecular Function: protein serine/threonine kinase activity (GO:0004674);; Molecular Function: ATP binding (GO:0005524);; Biological Process: protein phosphorylation (GO:0006468);;	K13414|0|gmx:100819999|mitogen-activated protein kinase kinase kinase 1-like; K13414 mitogen-activated protein kinase kinase kinase 1, plant [EC:2.7.11.25] (A)	[T]	Signal transduction mechanisms	Protein kinase domain;; Protein tyrosine kinase;; Kinase-like	Mitogen-activated protein kinase kinase kinase 1 GN=MEKK1 OS=Arabidopsis thaliana (Mouse-ear cress) PE=1 SV=2	Uncharacterized protein {ECO:0000313|EnsemblPlants:GLYMA04G43270.1} OS=Glycine max (Soybean) PE=4 SV=1	T	Signal transduction mechanisms	PREDICTED: mitogen-activated protein kinase kinase kinase 1-like [Glycine max]
Glyma.04G253600.1	--	--	--	--	--	--	--	--	Uncharacterized protein {ECO:0000313|EnsemblPlants:GLYMA04G43280.2} OS=Glycine max (Soybean) PE=4 SV=1	S	Function unknown	PREDICTED: chitinase-like protein PB1E7.04c-like isoform X1 [Glycine max]
Glyma.04G253700.1	--	--	Biological Process: phosphatidylinositol biosynthetic process (GO:0006661);;	--	[S]	Function unknown	Uncharacterised protein family (UPF0220)	--	Uncharacterized protein {ECO:0000313|EnsemblPlants:GLYMA04G43300.2} OS=Glycine max (Soybean) PE=4 SV=1	S	Function unknown	PREDICTED: transmembrane protein 50 homolog [Glycine max]
Glyma.04G253800.1	--	--	Molecular Function: zinc ion binding (GO:0008270);; Cellular Component: plasmodesma (GO:0009506);; Biological Process: gravitropism (GO:0009630);;	--	[R]	General function prediction only	PHD-zinc-finger like domain;; PHD-like zinc-binding domain;; PHD-finger;; PHD-finger	Histone-lysine N-methyltransferase ATX1 GN=T9H9.17 OS=Arabidopsis thaliana (Mouse-ear cress) PE=1 SV=2	Uncharacterized protein {ECO:0000313|EnsemblPlants:GLYMA04G43310.1} OS=Glycine max (Soybean) PE=4 SV=2	R	General function prediction only	PREDICTED: uncharacterized protein LOC100777481 isoform X4 [Glycine max]
Glyma.04G253900.1	--	--	--	--	--	--	--	--	Uncharacterized protein {ECO:0000313|EnsemblPlants:GLYMA04G43320.1} OS=Glycine max (Soybean) PE=4 SV=1	S	Function unknown	hypothetical protein glysoja_018430 [Glycine soja]
Glyma.04G254000.1	--	--	--	--	[U]	Intracellular trafficking, secretion, and vesicular transport	Vacuolar sorting protein 9 (VPS9) domain	Vacuolar protein sorting-associated protein 9A GN=MMB12.26 OS=Arabidopsis thaliana (Mouse-ear cress) PE=1 SV=1	Uncharacterized protein {ECO:0000313|EnsemblPlants:GLYMA04G43330.1} OS=Glycine max (Soybean) PE=4 SV=2	U	Intracellular trafficking, secretion, and vesicular transport	PREDICTED: vacuolar protein sorting-associated protein 9A-like [Glycine max]
Glyma.04G254100.1	--	--	Cellular Component: Golgi apparatus (GO:0005794);; Biological Process: protein glycosylation (GO:0006486);; Molecular Function: galactosyltransferase activity (GO:0008378);; Cellular Component: integral component of membrane (GO:0016021);;	--	[G]	Carbohydrate transport and metabolism	Galactosyltransferase;; Domain of unknown function (DUF4094)	Beta-1,3-galactosyltransferase 7 OS=Arabidopsis thaliana (Mouse-ear cress) PE=2 SV=1	Uncharacterized protein {ECO:0000313|EnsemblPlants:GLYMA04G43340.1} OS=Glycine max (Soybean) PE=4 SV=1	G	Carbohydrate transport and metabolism	PREDICTED: beta-1,3-galactosyltransferase 7-like isoform X2 [Glycine max]
Glyma.04G254200.1	--	--	Biological Process: transcription, DNA-templated (GO:0006351);;	--	--	--	Auxin response factor;; B3 DNA binding domain	Auxin response factor 17 GN=ARF17 OS=Arabidopsis thaliana (Mouse-ear cress) PE=2 SV=1	Auxin response factor {ECO:0000256|RuleBase:RU004561} OS=Glycine max (Soybean) PE=3 SV=1	K	Transcription	PREDICTED: auxin response factor 17-like [Glycine max]
Glyma.04G254300.1	[E]	Amino acid transport and metabolism	Molecular Function: glycine hydroxymethyltransferase activity (GO:0004372);; Biological Process: glycine metabolic process (GO:0006544);; Biological Process: L-serine metabolic process (GO:0006563);; Molecular Function: methyltransferase activity (GO:0008168);; Molecular Function: pyridoxal phosphate binding (GO:0030170);; Biological Process: methylation (GO:0032259);; Biological Process: tetrahy…	K00600|0|gmx:100793208|serine hydroxymethyltransferase 7-like; K00600 glycine hydroxymethyltransferase [EC:2.1.2.1] (A)	[E]	Amino acid transport and metabolism	Serine hydroxymethyltransferase	Serine hydroxymethyltransferase 7 GN=F7F23.9 OS=Arabidopsis thaliana (Mouse-ear cress) PE=2 SV=1	Serine hydroxymethyltransferase {ECO:0000256|RuleBase:RU000585} OS=Glycine max (Soybean) PE=3 SV=1	E	Amino acid transport and metabolism	PREDICTED: serine hydroxymethyltransferase 7-like [Glycine max]
Glyma.04G254400.1	--	--	--	--	--	--	--	--	Uncharacterized protein {ECO:0000313|EnsemblPlants:GLYMA04G43370.1} OS=Glycine max (Soybean) PE=4 SV=1	--	--	PREDICTED: uncharacterized protein LOC100777252 [Glycine max]
Glyma.04G254500.1	--	--	Molecular Function: serine-type endopeptidase activity (GO:0004252);; Biological Process: proteolysis (GO:0006508);; Cellular Component: integral component of membrane (GO:0016021);;	--	[T]	Signal transduction mechanisms	Rhomboid family	--	Uncharacterized protein {ECO:0000313|EnsemblPlants:GLYMA04G43380.2} OS=Glycine max (Soybean) PE=4 SV=1	T	Signal transduction mechanisms	PREDICTED: inactive rhomboid protein 1-like [Glycine max]
Glyma.04G254600.1	[H]	Coenzyme transport and metabolism	Molecular Function: ligase activity (GO:0016874);;	K01922|0|gmx:100777777|phosphopantothenate--cysteine ligase 2-like; K01922 phosphopantothenate-cysteine ligase [EC:6.3.2.5] (A)	[R]	General function prediction only	DNA / pantothenate metabolism flavoprotein	Phosphopantothenate--cysteine ligase 2 GN=T7H20.130 OS=Arabidopsis thaliana (Mouse-ear cress) PE=2 SV=2	Uncharacterized protein {ECO:0000313|EnsemblPlants:GLYMA04G43390.1} OS=Glycine max (Soybean) PE=2 SV=1	R	General function prediction only	uncharacterized protein LOC100777777 [Glycine max]
Glyma.04G254700.1	[O]	Posttranslational modification, protein turnover, chaperones	Biological Process: protein folding (GO:0006457);; Molecular Function: heat shock protein binding (GO:0031072);;	--	[O]	Posttranslational modification, protein turnover, chaperones	DnaJ domain	Chaperone protein dnaJ 11, chloroplastic (Precursor) GN=T19K4.170 OS=Arabidopsis thaliana (Mouse-ear cress) PE=1 SV=2	Uncharacterized protein {ECO:0000313|EnsemblPlants:GLYMA06G11260.1} OS=Glycine max (Soybean) PE=4 SV=1	O	Posttranslational modification, protein turnover, chaperones	Chaperone protein DnaJ [Glycine soja]
Glyma.04G254800.1	--	--	Molecular Function: sequence-specific DNA binding transcription factor activity (GO:0003700);; Biological Process: regulation of transcription, DNA-templated (GO:0006355);; Biological Process: defense response (GO:0006952);; Molecular Function: sequence-specific DNA binding (GO:0043565);; Biological Process: response to other organism (GO:0051707);;	K14431|0|gmx:100794268|transcription factor TGA3-like; K14431 transcription factor TGA (A)	--	--	Seed dormancy control;; bZIP transcription factor;; Basic region leucine zipper	Transcription factor TGA3 GN=F2E2.14 OS=Arabidopsis thaliana (Mouse-ear cress) PE=1 SV=1	Uncharacterized protein {ECO:0000313|EnsemblPlants:GLYMA04G43411.2} OS=Glycine max (Soybean) PE=4 SV=1	--	--	PREDICTED: transcription factor TGA3-like isoform X1 [Glycine max]
Glyma.04G254900.1	[L]	Replication, recombination and repair	Biological Process: mitotic cell cycle (GO:0000278);; Biological Process: double-strand break repair via homologous recombination (GO:0000724);; Cellular Component: nuclear chromatin (GO:0000790);; Molecular Function: ATP binding (GO:0005524);; Biological Process: DNA-dependent DNA replication (GO:0006261);; Biological Process: regulation of DNA replication (GO:0006275);; Biological Process: mism…	K08734|0|gmx:100794788|DNA mismatch repair protein MLH1-like; K08734 DNA mismatch repair protein MLH1 (A)	[L]	Replication, recombination and repair	DNA mismatch repair protein, C-terminal domain;; Histidine kinase-, DNA gyrase B-, and HSP90-like ATPase;; Histidine kinase-, DNA gyrase B-, and HSP90-like ATPase	DNA mismatch repair protein MLH1 GN=MLH1 OS=Arabidopsis thaliana (Mouse-ear cress) PE=2 SV=1	Uncharacterized protein {ECO:0000313|EnsemblPlants:GLYMA04G43420.1} OS=Glycine max (Soybean) PE=4 SV=2	L	Replication, recombination and repair	PREDICTED: DNA mismatch repair protein MLH1-like [Glycine max]
Glyma.04G255000.1	--	--	Molecular Function: zinc ion binding (GO:0008270);;	K15707|3.79631e-113|gmx:100306204|uncharacterized LOC100306204; K15707 RING finger protein 170 (A)	[O]	Posttranslational modification, protein turnover, chaperones	Protein of unknown function (DUF1232)	--	Uncharacterized protein {ECO:0000313|EnsemblPlants:GLYMA04G43430.1} OS=Glycine max (Soybean) PE=2 SV=1	O	Posttranslational modification, protein turnover, chaperones	uncharacterized protein LOC100306204 [Glycine max]
Glyma.04G255100.1	[R]	General function prediction only	Molecular Function: structural molecule activity (GO:0005198);; Biological Process: intracellular protein transport (GO:0006886);; Biological Process: vesicle-mediated transport (GO:0016192);; Cellular Component: COPI vesicle coat (GO:0030126);;	K05236|0|gmx:100778853|coatomer subunit alpha-1-like; K05236 coatomer protein complex, subunit alpha (xenin) (A)	[U]	Intracellular trafficking, secretion, and vesicular transport	Coatomer (COPI) alpha subunit C-terminus;; Coatomer WD associated region;; WD domain, G-beta repeat	Coatomer subunit alpha-2 GN=At2g21390 OS=Arabidopsis thaliana (Mouse-ear cress) PE=2 SV=1	Coatomer subunit alpha {ECO:0000256|PIRNR:PIRNR003354} OS=Glycine max (Soybean) PE=4 SV=1	U	Intracellular trafficking, secretion, and vesicular transport	PREDICTED: coatomer subunit alpha-1-like isoform X1 [Glycine max]
Glyma.04G255200.1	--	--	Biological Process: amino acid transmembrane transport (GO:0003333);; Molecular Function: amino acid transmembrane transporter activity (GO:0015171);; Cellular Component: integral component of membrane (GO:0016021);;	--	[E]	Amino acid transport and metabolism	Transmembrane amino acid transporter protein;; Tryptophan/tyrosine permease family	Lysine histidine transporter-like 5 GN=At1g71680 OS=Arabidopsis thaliana (Mouse-ear cress) PE=2 SV=2	Uncharacterized protein {ECO:0000313|EnsemblPlants:GLYMA04G43450.1} OS=Glycine max (Soybean) PE=4 SV=2	E	Amino acid transport and metabolism	PREDICTED: lysine histidine transporter-like 5-like [Glycine max]
Glyma.04G255300.1	--	--	--	--	[R]	General function prediction only	PPR repeat family;; PPR repeat;; Pentatricopeptide repeat domain;; PPR repeat	Pentatricopeptide repeat-containing protein At5g15300 GN=PCMP-E40 OS=Arabidopsis thaliana (Mouse-ear cress) PE=2 SV=2	Uncharacterized protein {ECO:0000313|EnsemblPlants:GLYMA04G43460.1} OS=Glycine max (Soybean) PE=4 SV=1	R	General function prediction only	PREDICTED: pentatricopeptide repeat-containing protein At5g15300-like [Glycine max]
Glyma.04G255400.1	[M]	Cell wall/membrane/envelope biogenesis	Cellular Component: integral component of membrane (GO:0016021);; Molecular Function: cellulose synthase (UDP-forming) activity (GO:0016760);; Biological Process: cellulose biosynthetic process (GO:0030244);;	--	--	--	Cellulose synthase	Cellulose synthase-like protein G1 OS=Arabidopsis thaliana (Mouse-ear cress) PE=2 SV=1	Uncharacterized protein {ECO:0000313|EnsemblPlants:GLYMA04G43470.1} OS=Glycine max (Soybean) PE=4 SV=2	S	Function unknown	PREDICTED: cellulose synthase-like protein G1-like [Glycine max]
Glyma.04G255500.1	[IR]	--	Molecular Function: carboxylic ester hydrolase activity (GO:0004091);; Biological Process: lipid metabolic process (GO:0006629);;	--	--	--	GDSL-like Lipase/Acylhydrolase	GDSL esterase/lipase At1g71691 (Precursor) GN=At1g71691 OS=Arabidopsis thaliana (Mouse-ear cress) PE=2 SV=1	Uncharacterized protein {ECO:0000313|EnsemblPlants:GLYMA04G43480.1} OS=Glycine max (Soybean) PE=4 SV=1	R	General function prediction only	GDSL esterase/lipase [Glycine soja]
Glyma.04G255600.1	--	--	Molecular Function: carboxylic ester hydrolase activity (GO:0004091);; Biological Process: lipid metabolic process (GO:0006629);; Biological Process: stomatal complex morphogenesis (GO:0010103);;	--	--	--	GDSL-like Lipase/Acylhydrolase	GDSL esterase/lipase At1g33811 (Precursor) GN=At1g33811 OS=Arabidopsis thaliana (Mouse-ear cress) PE=2 SV=1	Uncharacterized protein {ECO:0000313|EnsemblPlants:GLYMA04G43490.1} OS=Glycine max (Soybean) PE=4 SV=2	R	General function prediction only	GDSL esterase/lipase [Glycine soja]
Glyma.04G255700.1	[R]	General function prediction only	Molecular Function: nucleotide binding (GO:0000166);; Molecular Function: RNA binding (GO:0003723);; Cellular Component: nucleus (GO:0005634);; Biological Process: mRNA processing (GO:0006397);;	K12837|0|gmx:100793801|splicing factor U2af large subunit B-like; K12837 splicing factor U2AF 65 kDa subunit (A)	[A]	RNA processing and modification	RNA recognition motif. (a.k.a. RRM, RBD, or RNP domain);; RNA recognition motif (a.k.a. RRM, RBD, or RNP domain);; RNA recognition motif. (a.k.a. RRM, RBD, or RNP domain)	Splicing factor U2af large subunit B GN=U2AF65B OS=Nicotiana plumbaginifolia (Leadwort-leaved tobacco) PE=2 SV=1	Uncharacterized protein {ECO:0000313|EnsemblPlants:GLYMA04G43500.1} OS=Glycine max (Soybean) PE=4 SV=1	A	RNA processing and modification	Splicing factor U2af large subunit A [Glycine soja]
Glyma.04G255800.1	--	--	Cellular Component: Golgi apparatus (GO:0005794);; Biological Process: glucuronoxylan metabolic process (GO:0010413);; Molecular Function: glucuronoxylan 4-O-methyltransferase activity (GO:0030775);; Biological Process: xylan biosynthetic process (GO:0045492);;	K18801|0|gmx:100780444|glucuronoxylan 4-O-methyltransferase 3-like; K18801 glucuronoxylan 4-O-methyltransferase [EC:2.1.1.112] (A)	--	--	Polysaccharide biosynthesis	Glucuronoxylan 4-O-methyltransferase 2 GN=GXM2 OS=Arabidopsis thaliana (Mouse-ear cress) PE=1 SV=1	Uncharacterized protein {ECO:0000313|EnsemblPlants:GLYMA04G43510.1} OS=Glycine max (Soybean) PE=4 SV=1	S	Function unknown	PREDICTED: glucuronoxylan 4-O-methyltransferase 3-like [Glycine max]
Glyma.04G255900.1	[O]	Posttranslational modification, protein turnover, chaperones	Molecular Function: electron carrier activity (GO:0009055);; Molecular Function: protein disulfide oxidoreductase activity (GO:0015035);; Biological Process: cell redox homeostasis (GO:0045454);;	K03354|0|gmx:100780985|uncharacterized LOC100780985; K03354 anaphase-promoting complex subunit 7 (A)	--	--	Glutathione S-transferase, N-terminal domain;; Glutathione S-transferase, N-terminal domain;; Glutaredoxin	--	Uncharacterized protein {ECO:0000313|EnsemblPlants:GLYMA04G43520.3} OS=Glycine max (Soybean) PE=4 SV=1	D	Cell cycle control, cell division, chromosome partitioning	PREDICTED: uncharacterized protein LOC100780985 isoform X1 [Glycine max]
Glyma.04G256000.1	[QR]	--	Molecular Function: methyltransferase activity (GO:0008168);; Biological Process: methylglyoxal catabolic process to D-lactate (GO:0019243);; Biological Process: methylation (GO:0032259);;	K18162|5.27685e-82|gmx:100797434|putative methyltransferase At1g22800-like; K18162 NADH dehydrogenase [ubiquinone] 1 alpha subcomplex assembly factor 5 [EC:2.1.1.-] (A)	[R]	General function prediction only	--	Putative methyltransferase At1g22800 GN=At1g22800 OS=Arabidopsis thaliana (Mouse-ear cress) PE=2 SV=2	Uncharacterized protein {ECO:0000313|EnsemblPlants:GLYMA04G43530.2} OS=Glycine max (Soybean) PE=4 SV=1	Q	Secondary metabolites biosynthesis, transport and catabolism	PREDICTED: putative methyltransferase At1g22800-like [Glycine max]
Glyma.04G256100.1	[E]	Amino acid transport and metabolism	Molecular Function: methylenetetrahydrofolate reductase (NAD(P)H) activity (GO:0004489);; Biological Process: methionine metabolic process (GO:0006555);; Biological Process: tetrahydrofolate interconversion (GO:0035999);; Biological Process: oxidation-reduction process (GO:0055114);;	K00297|0|gmx:100782073|probable methylenetetrahydrofolate reductase-like; K00297 methylenetetrahydrofolate reductase (NADPH) [EC:1.5.1.20] (A)	[E]	Amino acid transport and metabolism	Methylenetetrahydrofolate reductase	Methylenetetrahydrofolate reductase 2 GN=MTHFR2 OS=Arabidopsis thaliana (Mouse-ear cress) PE=1 SV=2	Methylenetetrahydrofolate reductase {ECO:0000256|RuleBase:RU003862} OS=Glycine max (Soybean) PE=3 SV=1	E	Amino acid transport and metabolism	PREDICTED: probable methylenetetrahydrofolate reductase-like [Glycine max]
Glyma.04G256300.1	[E]	Amino acid transport and metabolism	Molecular Function: transporter activity (GO:0005215);; Biological Process: oligopeptide transport (GO:0006857);; Cellular Component: integral component of membrane (GO:0016021);;	K14638|0|gmx:100782611|probable peptide/nitrate transporter At1g22540-like; K14638 solute carrier family 15 (peptide/histidine transporter), member 3/4 (A)	[E]	Amino acid transport and metabolism	POT family;; Major Facilitator Superfamily	Protein NRT1/ PTR FAMILY 5.10 GN=NPF5.10 OS=Arabidopsis thaliana (Mouse-ear cress) PE=2 SV=1	Peptide/nitrate transporter plant {ECO:0000313|EMBL:AES68241.1} OS=Medicago truncatula (Barrel medic) PE=3 SV=1	E	Amino acid transport and metabolism	PREDICTED: probable peptide/nitrate transporter At1g22540 [Glycine max]
Glyma.04G256400.1	--	--	Cellular Component: nucleus (GO:0005634);; Cellular Component: mitochondrion (GO:0005739);;	K17784|5.13971e-60|gmx:100527672|uncharacterized LOC100527672; K17784 mitochondrial inner membrane organizing system protein 1 (A)	[S]	Function unknown	Domain of unknown function (DUF543)	--	Uncharacterized protein {ECO:0000313|EnsemblPlants:GLYMA04G43561.1} OS=Glycine max (Soybean) PE=4 SV=1	S	Function unknown	PREDICTED: uncharacterized protein LOC100783683 isoform X1 [Glycine max]
Glyma.04G256500.1	[Q]	Secondary metabolites biosynthesis, transport and catabolism	Cellular Component: chloroplast (GO:0009507);; Molecular Function: hydrolase activity (GO:0016787);;	K01061|1.79133e-121|gmx:100796954|carboxymethylenebutenolidase homolog; K01061 carboxymethylenebutenolidase [EC:3.1.1.45] (A)	[R]	General function prediction only	Dienelactone hydrolase family;; Alpha/beta hydrolase family;; Alpha/beta hydrolase family;; Prolyl oligopeptidase family;; alpha/beta hydrolase fold	--	Uncharacterized protein {ECO:0000313|EnsemblPlants:GLYMA04G43570.2} OS=Glycine max (Soybean) PE=4 SV=1	R	General function prediction only	Carboxymethylenebutenolidase like [Glycine soja]
Glyma.04G256600.1	[K]	Transcription	--	K07735|0|gmx:100783151|UPF0301 protein Cag_1601-like; K07735 putative transcriptional regulator (A)	--	--	Uncharacterized ACR, COG1678	--	Uncharacterized protein {ECO:0000313|EnsemblPlants:GLYMA04G43580.1} OS=Glycine max (Soybean) PE=2 SV=1	S	Function unknown	uncharacterized protein LOC100783151 [Glycine max]
Glyma.04G256700.1	--	--	--	--	--	--	GDP-fucose protein O-fucosyltransferase	Uncharacterized protein At1g04910 GN=At1g04910 OS=Arabidopsis thaliana (Mouse-ear cress) PE=2 SV=1	Uncharacterized protein {ECO:0000313|EnsemblPlants:GLYMA04G43591.1} OS=Glycine max (Soybean) PE=4 SV=1	S	Function unknown	PREDICTED: uncharacterized protein At1g04910-like isoform X1 [Glycine max]
Glyma.04G256800.1	[F]	Nucleotide transport and metabolism	Molecular Function: ATP binding (GO:0005524);; Biological Process: deoxyribonucleoside monophosphate biosynthetic process (GO:0009157);; Biological Process: phosphorylation (GO:0016310);; Molecular Function: phosphotransferase activity, alcohol group as acceptor (GO:0016773);; Molecular Function: deoxynucleoside kinase activity (GO:0019136);;	--	[F]	Nucleotide transport and metabolism	Deoxynucleoside kinase;; AAA domain	--	Uncharacterized protein {ECO:0000313|EnsemblPlants:GLYMA04G43600.1} OS=Glycine max (Soybean) PE=4 SV=1	F	Nucleotide transport and metabolism	PREDICTED: uncharacterized protein LOC100799545 isoform X1 [Glycine max]
Glyma.04G256900.1	--	--	Cellular Component: plasma membrane (GO:0005886);; Molecular Function: polyneuridine-aldehyde esterase activity (GO:0050529);;	--	--	--	Alpha/beta hydrolase family;; alpha/beta hydrolase fold;; Alpha/beta hydrolase family	Putative methylesterase 12, chloroplastic (Precursor) GN=T5L19.30/T5L19.40 OS=Arabidopsis thaliana (Mouse-ear cress) PE=2 SV=1	Uncharacterized protein {ECO:0000313|EnsemblPlants:GLYMA04G43610.1} OS=Glycine max (Soybean) PE=4 SV=1	R	General function prediction only	Putative esterase [Glycine soja]
Glyma.04G257000.1	--	--	Molecular Function: nucleotide binding (GO:0000166);; Biological Process: nuclear-transcribed mRNA catabolic process, nonsense-mediated decay (GO:0000184);; Molecular Function: DNA binding (GO:0003677);; Cellular Component: nucleolus (GO:0005730);; Biological Process: regulation of transcription, DNA-templated (GO:0006355);; Biological Process: defense response to bacterium (GO:0042742);;	K14328|0|gmx:100801152|regulator of nonsense transcripts UPF3-like; K14328 regulator of nonsense transcripts 3 (A)	[A]	RNA processing and modification	Smg-4/UPF3 family;; B3 DNA binding domain	Regulator of nonsense transcripts UPF3 GN=UPF3 OS=Arabidopsis thaliana (Mouse-ear cress) PE=1 SV=1	Uncharacterized protein {ECO:0000313|EnsemblPlants:GLYMA04G43630.5} OS=Glycine max (Soybean) PE=4 SV=1	A	RNA processing and modification	PREDICTED: regulator of nonsense transcripts UPF3-like isoform X1 [Glycine max]
Glyma.04G257100.1	--	--	Molecular Function: DNA binding (GO:0003677);; Molecular Function: sequence-specific DNA binding transcription factor activity (GO:0003700);; Cellular Component: nucleus (GO:0005634);; Biological Process: regulation of transcription, DNA-templated (GO:0006355);; Biological Process: plant-type cell wall modification (GO:0009827);; Biological Process: pollen tube growth (GO:0009860);; Biological Pr…	--	[K]	Transcription	K-box region;; SRF-type transcription factor (DNA-binding and dimerisation domain)	Agamous-like MADS-box protein AGL11 GN=T5L19.90 OS=Arabidopsis thaliana (Mouse-ear cress) PE=1 SV=1	Uncharacterized protein {ECO:0000313|EnsemblPlants:GLYMA04G43640.4} OS=Glycine max (Soybean) PE=4 SV=1	K	Transcription	PREDICTED: agamous-like MADS-box protein AGL11-like isoform X1 [Glycine max]
Glyma.04G257200.1	[QR]	--	Molecular Function: methyltransferase activity (GO:0008168);; Biological Process: methylglyoxal catabolic process to D-lactate (GO:0019243);; Biological Process: methylation (GO:0032259);;	K18162|0|gmx:100785627|putative methyltransferase At1g22800-like; K18162 NADH dehydrogenase [ubiquinone] 1 alpha subcomplex assembly factor 5 [EC:2.1.1.-] (A)	[R]	General function prediction only	Methyltransferase domain;; Methyltransferase domain;; ubiE/COQ5 methyltransferase family	Putative methyltransferase At1g22800 GN=At1g22800 OS=Arabidopsis thaliana (Mouse-ear cress) PE=2 SV=2	Uncharacterized protein {ECO:0000313|EnsemblPlants:GLYMA04G43650.1} OS=Glycine max (Soybean) PE=4 SV=1	R	General function prediction only	PREDICTED: putative methyltransferase At1g22800-like isoform X1 [Glycine max]

## Sheet: 09
Glyma.09G170200.1	--	--	Molecular Function: nucleic acid binding (GO:0003676);; Molecular Function: metal ion binding (GO:0046872);;	--	[R]	General function prediction only	Zinc finger, C2H2 type	Protein indeterminate-domain 14 {ECO:0000303|PubMed:16784536} OS=Arabidopsis thaliana (Mouse-ear cress) PE=1 SV=1	Uncharacterized protein {ECO:0000313|EnsemblPlants:GLYMA09G30030.1} OS=Glycine max (Soybean) PE=4 SV=2	R	General function prediction only	PREDICTED: zinc finger protein MAGPIE-like [Glycine max]
Glyma.09G170300.1	--	--	Biological Process: mRNA splicing, via spliceosome (GO:0000398);; Cellular Component: spliceosomal complex (GO:0005681);; Biological Process: cell wall macromolecule catabolic process (GO:0016998);; Molecular Function: glucan endo-1,3-beta-glucanase activity, C-3 substituted reducing group (GO:0052861);; Molecular Function: glucan endo-1,4-beta-glucanase activity, C-3 substituted reducing group (…	--	--	--	GAGA binding protein-like family	Protein BASIC PENTACYSTEINE1 GN=BPC1 OS=Arabidopsis thaliana (Mouse-ear cress) PE=1 SV=1	Uncharacterized protein {ECO:0000313|EnsemblPlants:GLYMA09G30040.4} OS=Glycine max (Soybean) PE=4 SV=1	K	Transcription	PREDICTED: protein BASIC PENTACYSTEINE2-like isoformX1 [Glycine max]
Glyma.09G170400.1	--	--	Biological Process: mRNA splicing, via spliceosome (GO:0000398);; Cellular Component: spliceosomal complex (GO:0005681);; Biological Process: cell wall macromolecule catabolic process (GO:0016998);; Molecular Function: glucan endo-1,3-beta-glucanase activity, C-3 substituted reducing group (GO:0052861);; Molecular Function: glucan endo-1,4-beta-glucanase activity, C-3 substituted reducing group (…	--	--	--	GAGA binding protein-like family	Protein BASIC PENTACYSTEINE2 OS=Arabidopsis thaliana (Mouse-ear cress) PE=1 SV=1	Uncharacterized protein {ECO:0000313|EnsemblPlants:GLYMA09G30050.3} OS=Glycine max (Soybean) PE=2 SV=1	K	Transcription	GAGA-binding protein [Glycine max]
Glyma.09G170500.1	--	--	Molecular Function: DNA binding (GO:0003677);;	--	--	--	ZF-HD protein dimerisation region	Zinc-finger homeodomain protein 2 GN=F22K18.140 OS=Arabidopsis thaliana (Mouse-ear cress) PE=1 SV=1	Uncharacterized protein {ECO:0000313|EnsemblPlants:GLYMA09G30061.1} OS=Glycine max (Soybean) PE=4 SV=1	R	General function prediction only	zinc finger homeodomain protein SZF-HD1 [Glycine max]
Glyma.09G170600.1	[G]	Carbohydrate transport and metabolism	Molecular Function: glycerone kinase activity (GO:0004371);; Molecular Function: ATP binding (GO:0005524);; Biological Process: glycerol metabolic process (GO:0006071);; Biological Process: response to symbiotic fungus (GO:0009610);; Biological Process: cellular response to phosphate starvation (GO:0016036);; Biological Process: phosphorylation (GO:0016310);; Biological Process: galactolipid bios…	K00863|0|gmx:100801639|putative 3,4-dihydroxy-2-butanone kinase-like; K00863 dihydroxyacetone kinase [EC:2.7.1.29] (A)	[G]	Carbohydrate transport and metabolism	Dak1 domain;; DAK2 domain	Putative 3,4-dihydroxy-2-butanone kinase GN=DHBK OS=Solanum lycopersicum (Tomato) PE=2 SV=1	Uncharacterized protein {ECO:0000313|EnsemblPlants:GLYMA09G30070.1} OS=Glycine max (Soybean) PE=4 SV=1	G	Carbohydrate transport and metabolism	PREDICTED: putative 3,4-dihydroxy-2-butanone kinase-like [Glycine max]
Glyma.09G170700.1	[KR]	--	Molecular Function: N-acetyltransferase activity (GO:0008080);; Biological Process: metabolic process (GO:0008152);;	--	[R]	General function prediction only	Acetyltransferase (GNAT) family;; Acetyltransferase (GNAT) domain	--	Uncharacterized protein {ECO:0000313|EnsemblPlants:GLYMA09G30080.2} OS=Glycine max (Soybean) PE=4 SV=1	R	General function prediction only	PREDICTED: uncharacterized protein LOC100500318 isoform X1 [Glycine max]
Glyma.09G170800.1	--	--	Biological Process: membrane fusion (GO:0006944);; Molecular Function: methyltransferase activity (GO:0008168);; Biological Process: methylation (GO:0032259);; Biological Process: Golgi vesicle transport (GO:0048193);;	--	--	--	Methyltransferase FkbM domain	--	Uncharacterized protein {ECO:0000313|EnsemblPlants:GLYMA09G30091.1} OS=Glycine max (Soybean) PE=4 SV=1	--	--	hypothetical protein glysoja_037877 [Glycine soja]
Glyma.09G170900.1	--	--	--	--	--	--	--	Protein NRT1/ PTR FAMILY 2.3 GN=NPF2.3 OS=Arabidopsis thaliana (Mouse-ear cress) PE=2 SV=1	Uncharacterized protein {ECO:0000313|EnsemblPlants:GLYMA02G28612.1} OS=Glycine max (Soybean) PE=4 SV=1	--	--	PREDICTED: uncharacterized protein LOC102663945 isoform X1 [Glycine max]
Glyma.09G171000.1	[R]	General function prediction only	Biological Process: karyogamy (GO:0000741);; Cellular Component: nucleolus (GO:0005730);; Biological Process: mRNA export from nucleus (GO:0006406);; Biological Process: protein import into nucleus (GO:0006606);; Biological Process: embryo sac egg cell differentiation (GO:0009560);; Cellular Component: Cul4-RING E3 ubiquitin ligase complex (GO:0080008);;	K14788|0|gmx:100813898|nucleolar protein 10-like; K14788 ribosome biogenesis protein ENP2 (A)	[R]	General function prediction only	NUC153 domain	--	Uncharacterized protein {ECO:0000313|EnsemblPlants:GLYMA09G30130.1} OS=Glycine max (Soybean) PE=4 SV=1	R	General function prediction only	PREDICTED: nucleolar protein 10-like [Glycine max]
Glyma.09G171100.1	--	--	Molecular Function: DNA binding (GO:0003677);; Molecular Function: chromatin binding (GO:0003682);;	--	--	--	Myb-like DNA-binding domain	Transcription repressor KAN1 GN=MQK4.31 OS=Arabidopsis thaliana (Mouse-ear cress) PE=1 SV=1	Uncharacterized protein {ECO:0000313|EnsemblPlants:GLYMA09G30140.2} OS=Glycine max (Soybean) PE=4 SV=1	--	--	PREDICTED: transcription repressor KAN1-like isoform X1 [Glycine max]
Glyma.09G171200.1	--	--	--	K17710|0|gmx:100814966|putative pentatricopeptide repeat-containing protein At1g12700, mitochondrial-like; K17710 pentatricopeptide repeat domain-containing protein 1 (A)	[R]	General function prediction only	PPR repeat family;; PPR repeat;; PPR repeat;; Pentatricopeptide repeat domain;; Tetratricopeptide repeat;; Anaphase-promoting complex, cyclosome, subunit 3;; Evolutionarily conserved signalling intermediate in Toll pathway;; Tetratricopeptide repeat;; Region in Clathrin and VPS;; Replication factor C C-terminal domain	Putative pentatricopeptide repeat-containing protein At1g12700, mitochondrial (Precursor) GN=At1g12700 OS=Arabidopsis thaliana (Mouse-ear cress) PE=3 SV=1	Uncharacterized protein {ECO:0000313|EnsemblPlants:GLYMA09G30160.1} OS=Glycine max (Soybean) PE=4 SV=1	R	General function prediction only	PREDICTED: putative pentatricopeptide repeat-containing protein At1g12700, mitochondrial-like [Glycine max]
Glyma.09G171300.1	--	--	--	--	--	--	--	Cytochrome b6-f complex subunit 8 {ECO:0000255|HAMAP-Rule:MF_00395} OS=Glycine max (Soybean) PE=3 SV=1	Cytochrome b6-f complex subunit 8 {ECO:0000256|HAMAP-Rule:MF_00395} OS=Centaurea pichleri PE=3 SV=1	--	--	ycf6 (chloroplast) [Centaurea pichleri]
Glyma.09G171500.1	[C]	Energy production and conversion	Molecular Function: ATP binding (GO:0005524);; Cellular Component: mitochondrial inner membrane (GO:0005743);; Cellular Component: plasma membrane (GO:0005886);; Cellular Component: chloroplast thylakoid membrane (GO:0009535);; Biological Process: ATP hydrolysis coupled proton transport (GO:0015991);; Biological Process: plasma membrane ATP synthesis coupled proton transport (GO:0042777);; Cellul…	K02111|2.77649e-76|gmx:102661828|ATP synthase subunit alpha, chloroplastic-like; K02111 F-type H+-transporting ATPase subunit alpha [EC:3.6.3.14] (A)	[C]	Energy production and conversion	ATP synthase alpha/beta family, beta-barrel domain;; HAS barrel domain	ATP synthase subunit alpha, chloroplastic {ECO:0000255|HAMAP-Rule:MF_01346} OS=Glycine max (Soybean) PE=3 SV=1	Uncharacterized protein {ECO:0000313|EnsemblPlants:GLYMA09G30185.1} OS=Glycine max (Soybean) PE=4 SV=1	C	Energy production and conversion	PREDICTED: ATP synthase subunit alpha, chloroplastic-like [Glycine max]
Glyma.09G171600.1	--	--	Molecular Function: calcium ion binding (GO:0005509);; Molecular Function: calcium-dependent phospholipid binding (GO:0005544);; Biological Process: plant-type cell wall modification (GO:0009827);; Biological Process: pollen tube growth (GO:0009860);; Biological Process: actin filament-based movement (GO:0030048);;	K17095|0|gmx:100820062|annexin D5-like; K17095 annexin A7/11 (A)	[U]	Intracellular trafficking, secretion, and vesicular transport	Annexin	Annexin D5 GN=T23K23.6 OS=Arabidopsis thaliana (Mouse-ear cress) PE=2 SV=2	Annexin {ECO:0000256|RuleBase:RU003540} OS=Glycine max (Soybean) PE=2 SV=1	U	Intracellular trafficking, secretion, and vesicular transport	Annexin D5 [Glycine soja]
Glyma.09G171700.1	--	--	Biological Process: response to salt stress (GO:0009651);; Biological Process: chloroplast organization (GO:0009658);; Biological Process: response to abscisic acid (GO:0009737);;	K15032|0|pvu:PHAVU_004G147000g|hypothetical protein; K15032 mTERF domain-containing protein, mitochondrial (A)	[KR]	--	mTERF	--	Uncharacterized protein {ECO:0000313|EnsemblPlants:GLYMA09G30200.2} OS=Glycine max (Soybean) PE=4 SV=1	K	Transcription	hypothetical protein glysoja_027725 [Glycine soja]
Glyma.09G171800.1	--	--	--	--	[I]	Lipid transport and metabolism	--	Caffeoylshikimate esterase GN=CSE OS=Arabidopsis thaliana (Mouse-ear cress) PE=1 SV=1	Uncharacterized protein {ECO:0000313|EnsemblPlants:GLYMA09G30210.1} OS=Glycine max (Soybean) PE=4 SV=1	I	Lipid transport and metabolism	PREDICTED: caffeoylshikimate esterase [Glycine max]
Glyma.09G171900.1	--	--	--	--	--	--	Protein of unknown function (DUF760)	--	Uncharacterized protein {ECO:0000313|EnsemblPlants:GLYMA09G30220.1} OS=Glycine max (Soybean) PE=4 SV=1	S	Function unknown	PREDICTED: uncharacterized protein LOC100802697 isoformX1 [Glycine max]
Glyma.09G172000.1	--	--	Molecular Function: GTPase activity (GO:0003924);; Molecular Function: signal transducer activity (GO:0004871);; Molecular Function: GTP binding (GO:0005525);; Biological Process: GTP catabolic process (GO:0006184);; Biological Process: G-protein coupled receptor signaling pathway (GO:0007186);; Molecular Function: G-protein beta/gamma-subunit complex binding (GO:0031683);;	--	[DT]	--	G-protein alpha subunit	Extra-large guanine nucleotide-binding protein 3 GN=XLG3 OS=Arabidopsis thaliana (Mouse-ear cress) PE=1 SV=1	Uncharacterized protein {ECO:0000313|EnsemblPlants:GLYMA09G30230.2} OS=Glycine max (Soybean) PE=4 SV=1	T	Signal transduction mechanisms	PREDICTED: extra-large guanine nucleotide-binding protein 3-like isoform X1 [Glycine max]
Glyma.09G172100.1	--	--	Cellular Component: ubiquitin ligase complex (GO:0000151);; Molecular Function: ubiquitin-protein transferase activity (GO:0004842);; Biological Process: protein ubiquitination (GO:0016567);;	--	--	--	U-box domain	U-box domain-containing protein 20 GN=PUB20 OS=Arabidopsis thaliana (Mouse-ear cress) PE=2 SV=1	Uncharacterized protein {ECO:0000313|EnsemblPlants:GLYMA09G30250.1} OS=Glycine max (Soybean) PE=4 SV=1	R	General function prediction only	PREDICTED: U-box domain-containing protein 21-like [Glycine max]
Glyma.09G172200.1	--	--	--	--	--	--	--	--	Uncharacterized protein {ECO:0000313|EnsemblPlants:GLYMA09G30260.1} OS=Glycine max (Soybean) PE=2 SV=1	S	Function unknown	uncharacterized protein LOC100500288 [Glycine max]
Glyma.09G172300.1	--	--	--	--	[R]	General function prediction only	PPR repeat family;; PPR repeat;; PPR repeat;; Pentatricopeptide repeat domain;; Tetratricopeptide repeat	Pentatricopeptide repeat-containing protein At1g05600 GN=At1g05600 OS=Arabidopsis thaliana (Mouse-ear cress) PE=2 SV=1	Uncharacterized protein {ECO:0000313|EnsemblPlants:GLYMA09G30270.1} OS=Glycine max (Soybean) PE=4 SV=2	R	General function prediction only	PREDICTED: pentatricopeptide repeat-containing protein At1g05600-like [Glycine max]
Glyma.09G172400.1	[J]	Translation, ribosomal structure and biogenesis	Molecular Function: aminoacyl-tRNA hydrolase activity (GO:0004045);;	K01056|3.37603e-51|gmx:100804132|chloroplastic group IIB intron splicing facilitator CRS2-B, chloroplastic-like; K01056 peptidyl-tRNA hydrolase, PTH1 family [EC:3.1.1.29] (A)	[J]	Translation, ribosomal structure and biogenesis	Peptidyl-tRNA hydrolase	Chloroplastic group IIB intron splicing facilitator CRS2, chloroplastic (Precursor) GN=CRS2 OS=Zea mays (Maize) PE=1 SV=1	Uncharacterized protein {ECO:0000313|EnsemblPlants:GLYMA18G53310.1} OS=Glycine max (Soybean) PE=2 SV=1	J	Translation, ribosomal structure and biogenesis	uncharacterized protein LOC100804132 [Glycine max]
Glyma.09G172500.1	[RTKL]	--	Molecular Function: protein serine/threonine kinase activity (GO:0004674);; Molecular Function: ATP binding (GO:0005524);; Biological Process: protein phosphorylation (GO:0006468);;	K04368|0|gmx:100804100|mitogen-activated protein kinase kinase 4-like; K04368 mitogen-activated protein kinase kinase 1 [EC:2.7.12.2] (A)	[T]	Signal transduction mechanisms	Protein kinase domain;; Protein tyrosine kinase;; Kinase-like;; Phosphotransferase enzyme family;; Lipopolysaccharide kinase (Kdo/WaaP) family	Mitogen-activated protein kinase kinase 9 GN=T9L24.32 OS=Arabidopsis thaliana (Mouse-ear cress) PE=1 SV=1	Uncharacterized protein {ECO:0000313|EMBL:ESW24648.1} OS=Phaseolus vulgaris (Kidney bean) PE=4 SV=1	T	Signal transduction mechanisms	PREDICTED: mitogen-activated protein kinase kinase 4 [Glycine max]
Glyma.09G172600.1	[RTKL]	--	Molecular Function: kinase activity (GO:0016301);;	K04368|1.02627e-106|gmx:100778369|mitogen-activated protein kinase kinase 4-like; K04368 mitogen-activated protein kinase kinase 1 [EC:2.7.12.2] (A)	[T]	Signal transduction mechanisms	Protein kinase domain;; Protein tyrosine kinase	Mitogen-activated protein kinase kinase 9 GN=T9L24.32 OS=Arabidopsis thaliana (Mouse-ear cress) PE=1 SV=1	Uncharacterized protein {ECO:0000313|EnsemblPlants:GLYMA09G30310.1} OS=Glycine max (Soybean) PE=3 SV=2	T	Signal transduction mechanisms	PREDICTED: mitogen-activated protein kinase kinase 5 [Glycine max]
Glyma.09G172700.1	[F]	Nucleotide transport and metabolism	Molecular Function: dihydroorotate oxidase activity (GO:0004158);; Biological Process: 'de novo' pyrimidine nucleobase biosynthetic process (GO:0006207);; Biological Process: uracil catabolic process (GO:0006212);; Biological Process: UMP biosynthetic process (GO:0006222);; Cellular Component: chloroplast stroma (GO:0009570);; Molecular Function: dihydropyrimidine dehydrogenase (NADP+) activity (…	K00207|0|gmx:100804632|NAD-dependent dihydropyrimidine dehydrogenase subunit PreA-like; K00207 dihydropyrimidine dehydrogenase (NADP+) [EC:1.3.1.2] (A)	[F]	Nucleotide transport and metabolism	Dihydroorotate dehydrogenase	--	Uncharacterized protein {ECO:0000313|EnsemblPlants:GLYMA09G30320.1} OS=Glycine max (Soybean) PE=1 SV=1	F	Nucleotide transport and metabolism	uncharacterized protein LOC100804632 [Glycine max]
Glyma.09G172800.1	--	--	Biological Process: cell fate specification (GO:0001708);; Molecular Function: DNA binding (GO:0003677);; Cellular Component: nucleus (GO:0005634);; Cellular Component: cytoplasm (GO:0005737);; Biological Process: leaf proximal/distal pattern formation (GO:0010589);; Biological Process: positive regulation of transcription, DNA-templated (GO:0045893);;	--	--	--	KNOX2 domain	--	Fused compound leaf 2 {ECO:0000313|EMBL:AET87100.1} OS=Glycine max (Soybean) PE=2 SV=1	S	Function unknown	homeobox protein knotted-1-like 1-like [Glycine max]
Glyma.09G172900.1	--	--	Molecular Function: DNA binding (GO:0003677);; Cellular Component: nucleus (GO:0005634);;	--	--	--	KNOX1 domain	--	Uncharacterized protein {ECO:0000313|EnsemblPlants:GLYMA09G30330.2} OS=Glycine max (Soybean) PE=4 SV=1	S	Function unknown	PREDICTED: homeobox protein knotted-1-like 1-like [Glycine max]
Glyma.09G173000.1	--	--	Biological Process: response to stress (GO:0006950);; Biological Process: response to abiotic stimulus (GO:0009628);; Biological Process: aromatic compound biosynthetic process (GO:0019438);; Molecular Function: metal ion binding (GO:0046872);; Biological Process: organic cyclic compound biosynthetic process (GO:1901362);;	K12236|0|gmx:100819219|NF-X1-type zinc finger protein NFXL1-like; K12236 transcriptional repressor NF-X1 [EC:6.3.2.-] (A)	[K]	Transcription	NF-X1 type zinc finger	NF-X1-type zinc finger protein NFXL1 GN=NFXL1 OS=Arabidopsis thaliana (Mouse-ear cress) PE=2 SV=1	Uncharacterized protein {ECO:0000313|EnsemblPlants:GLYMA09G30343.1} OS=Glycine max (Soybean) PE=4 SV=1	K	Transcription	PREDICTED: NF-X1-type zinc finger protein NFXL1-like [Glycine max]
Glyma.09G173100.1	--	--	Molecular Function: fatty-acyl-CoA binding (GO:0000062);; Cellular Component: plastid (GO:0009536);; Molecular Function: transferase activity (GO:0016740);;	--	[J]	Translation, ribosomal structure and biogenesis	Probable RNA and SrmB- binding site of polymerase A	--	Uncharacterized protein {ECO:0000313|EnsemblPlants:GLYMA09G30356.1} OS=Glycine max (Soybean) PE=4 SV=1	--	--	Farnesyl pyrophosphate synthase 2 [Glycine soja]
Glyma.09G173200.1	[E]	Amino acid transport and metabolism	Molecular Function: glutamate-ammonia ligase activity (GO:0004356);; Molecular Function: ATP binding (GO:0005524);; Cellular Component: cytoplasm (GO:0005737);; Biological Process: glutamine biosynthetic process (GO:0006542);; Biological Process: nitrogen fixation (GO:0009399);;	K01915|0|gmx:547620|GS1alpha; cytosolic glutamine synthetase alpha (EC:6.3.1.2); K01915 glutamine synthetase [EC:6.3.1.2] (A)	[E]	Amino acid transport and metabolism	Glutamine synthetase, catalytic domain;; Glutamine synthetase, beta-Grasp domain	Glutamine synthetase PR-2 OS=Phaseolus vulgaris (Kidney bean) PE=2 SV=1	Glutamine synthetase {ECO:0000256|RuleBase:RU004356} OS=Glycine max (Soybean) PE=2 SV=1	E	Amino acid transport and metabolism	cytosolic glutamine synthetase alpha [Glycine max]
Glyma.09G173300.1	--	--	--	--	--	--	--	--	Uncharacterized protein {ECO:0000313|EnsemblPlants:GLYMA09G30380.1} OS=Glycine max (Soybean) PE=4 SV=1	S	Function unknown	hypothetical protein glysoja_027713 [Glycine soja]

## Sheet: 16
Glyma.16G049600	Glyma.16G049600.1	Glyma.16G049600.1.p	PF02854,PF09090,PF09088	PTHR12412			K12882	GO:GO:0005515,GO:GO:0003723,GO:GO:0016070,GO:GO:0051028,GO:GO:0045292,GO:GO:0005846,GO:GO:0000339	AT2G13540.1	ABH1,ATCBP80,CBP80,ENS	ARM repeat superfamily protein
Glyma.16G049700	Glyma.16G049700.1	Glyma.16G049700.1.p							AT1G12845.1
Glyma.16G049800	Glyma.16G049800.1	Glyma.16G049800.1.p	PF14432,PF13041,PF01535	PTHR24015,PTHR24015:SF478					AT3G26782.1		Tetratricopeptide repeat (TPR)-like superfamily protein
Glyma.16G049900	Glyma.16G049900.1	Glyma.16G049900.1.p	PF07765	PTHR31631
Glyma.16G050000	Glyma.16G050000.1	Glyma.16G050000.1.p	PF00153	PTHR24089,PTHR24089:SF269	KOG0767				AT5G14040.1	PHT3;1	phosphate transporter 3;1
Glyma.16G050100	Glyma.16G050100.1	Glyma.16G050100.1.p	PF00153	PTHR24089,PTHR24089:SF269	KOG0767		K15102		AT5G14040.1	PHT3;1	phosphate transporter 3;1
Glyma.16G050200	Glyma.16G050200.1	Glyma.16G050200.1.p	PF03223	PTHR10137	KOG2909		K02148	GO:GO:0033180,GO:GO:0015991,GO:GO:0015078	AT1G12840.1	ATVHA-C,DET3	vacuolar ATP synthase subunit C (VATC) / V-ATPase C subunit / vacuolar proton pump C subunit (DET3)
Glyma.16G050300	Glyma.16G050300.1	Glyma.16G050300.1.p	PF02362	PTHR31140,PTHR31140:SF10				GO:GO:0003677	AT3G26790.1	FUS3	AP2/B3-like transcriptional factor family protein
Glyma.16G050400	Glyma.16G050400.1	Glyma.16G050400.1.p		PTHR36899					AT1G12830.1
Glyma.16G050500	Glyma.16G050500.1	Glyma.16G050500.1.p	PF13516,PF12937	PTHR24006,PTHR24006:SF456	KOG1947			GO:GO:0005515	AT1G12820.1	AFB3	auxin signaling F-box 3
Glyma.16G050600	Glyma.16G050600.1	Glyma.16G050600.1.p		PTHR31568,PTHR31568:SF5
Glyma.16G050700	Glyma.16G050700.1	Glyma.16G050700.1.p	PF02893	PTHR31969,PTHR31969:SF7					AT5G13200.1		GRAM domain family protein
Glyma.16G050800	Glyma.16G050800.1	Glyma.16G050800.1.p	PF05753	PTHR12861,PTHR12861:SF4	KOG3317		K13250	GO:GO:0016021,GO:GO:0005783	AT5G14030.3		translocon-associated protein beta (TRAPB) family protein
Glyma.16G050900	Glyma.16G050900.1	Glyma.16G050900.1.p	PF06203	PTHR31717,PTHR31717:SF3				GO:GO:0005515	AT1G28050.1		B-box type zinc finger protein with CCT domain
Glyma.16G051000	Glyma.16G051000.1	Glyma.16G051000.1.p	PF03097	PTHR23032,PTHR23032:SF2					AT5G14020.1		Endosomal targeting BRO1-like domain-containing protein
Glyma.16G147100	Glyma.16G147100.1	Glyma.16G147100.1.p
Glyma.16G147200	Glyma.16G147200.1	Glyma.16G147200.1.p	PF00010	PTHR31945,PTHR31945:SF13				GO:GO:0046983	AT3G26744.2	ATICE1,ICE1,SCRM	basic helix-loop-helix (bHLH) DNA-binding superfamily protein
Glyma.16G147300	Glyma.16G147300.1	Glyma.16G147300.1.p	PF00696	PTHR21499,PTHR21499:SF34		2.7.2.4	K00928		AT5G13280.1	AK,AK-LYS1,AK1	aspartate kinase 1
Glyma.16G147400	Glyma.16G147400.1	Glyma.16G147400.1.p	PF00931,PF01582	PTHR11017,PTHR11017:SF171				GO:GO:0043531,GO:GO:0007165,GO:GO:0005515	AT5G36930.2		Disease resistance protein (TIR-NBS-LRR class) family
Glyma.16G147500	Glyma.16G147500.1	Glyma.16G147500.1.p	PF00847	PTHR31190,PTHR31190:SF1				GO:GO:0006355,GO:GO:0003700	AT5G61890.1		Integrase-type DNA-binding superfamily protein
Glyma.16G147600	Glyma.16G147600.1	Glyma.16G147600.1.p	PF00355,PF02921	PTHR10134,PTHR10134:SF1	KOG1671	1.10.2.2	K00411	GO:GO:0055114,GO:GO:0051537,GO:GO:0016491,GO:GO:0008121,GO:GO:0016679	AT5G13430.1		Ubiquinol-cytochrome C reductase iron-sulfur subunit
Glyma.16G147700	Glyma.16G147700.1	Glyma.16G147700.1.p	PF12046	PTHR35302,PTHR35302:SF1					AT3G26710.1	CCB1	cofactor assembly of complex C
Glyma.16G147800	Glyma.16G147800.1	Glyma.16G147800.1.p		PTHR13052,PTHR13052:SF2		3.6.4.13		GO:GO:0031011	AT3G45830.1
Glyma.16G147900	Glyma.16G147900.1	Glyma.16G147900.1.p	PF12576	PTHR33645,PTHR33645:SF3					AT3G19340.1		Protein of unknown function (DUF3754)
Glyma.16G148000	Glyma.16G148000.1	Glyma.16G148000.1.p	PF05055	PTHR31113,PTHR31113:SF5					AT3G19330.1		Protein of unknown function (DUF677)
Glyma.16G148100	Glyma.16G148100.1	Glyma.16G148100.1.p		PTHR36074					AT5G55610.1
Glyma.16G148200	Glyma.16G148200.1	Glyma.16G148200.1.p
Glyma.16G148300	Glyma.16G148300.1	Glyma.16G148300.1.p	PF02458	PTHR31642,PTHR31642:SF57		2.3.1.133	K13065	GO:GO:0016747	AT2G19070.1	SHT	spermidine hydroxycinnamoyl transferase
Glyma.16G148400	Glyma.16G148400.1	Glyma.16G148400.1.p	PF01667	PTHR11594				GO:GO:0006412,GO:GO:0005840,GO:GO:0005622,GO:GO:0003735	AT3G61110.1	ARS27A,RS27A	ribosomal protein S27
Glyma.16G148500	Glyma.16G148500.1	Glyma.16G148500.1.p	PF01667	PTHR11594	KOG1779		K02978	GO:GO:0006412,GO:GO:0005840,GO:GO:0005622,GO:GO:0003735	AT3G61110.1	ARS27A,RS27A	ribosomal protein S27
Glyma.16G148600	Glyma.16G148600.1	Glyma.16G148600.1.p	PF00293	PTHR12629,PTHR12629:SF11	KOG2839		K07766	GO:GO:0016787	AT1G12880.1	atnudt12,NUDT12	nudix hydrolase homolog 12
Glyma.16G148700	Glyma.16G148700.1	Glyma.16G148700.1.p	PF00847	PTHR31677,PTHR31677:SF5			K09286	GO:GO:0006355,GO:GO:0003700	AT5G13910.1	LEP	Integrase-type DNA-binding superfamily protein
Glyma.16G148800	Glyma.16G148800.1	Glyma.16G148800.1.p	PF02705	PTHR30540,PTHR30540:SF9			K03549	GO:GO:0071805,GO:GO:0016020,GO:GO:0015079	AT3G02050.1	ATKT4,ATKUP3,KUP3	K+ uptake transporter 3
Glyma.16G148900	Glyma.16G148900.1	Glyma.16G148900.1.p	PF14368	PTHR33044,PTHR33044:SF29					AT5G13900.1		Bifunctional inhibitor/lipid-transfer protein/seed storage 2S albumin superfamily protein
Glyma.16G149000	Glyma.16G149000.1	Glyma.16G149000.1.p	PF03140	PTHR31549,PTHR31549:SF27					AT3G50120.1		Plant protein of unknown function (DUF247)
Glyma.16G149100	Glyma.16G149100.1	Glyma.16G149100.1.p	PF01554	PTHR11206,PTHR11206:SF87				GO:GO:0055085,GO:GO:0016020,GO:GO:0015297,GO:GO:0015238,GO:GO:0006855	AT1G66760.2		MATE efflux family protein
Glyma.16G149200	Glyma.16G149200.1	Glyma.16G149200.1.p		PTHR24298,PTHR24298:SF118		1.14.13.52			AT4G37310.1	CYP81H1	cytochrome P450, family 81, subfamily H, polypeptide 1
Glyma.16G149300	Glyma.16G149300.1	Glyma.16G149300.1.p	PF00067	PTHR24298,PTHR24298:SF61		1.14.13.89	K13260	GO:GO:0055114,GO:GO:0020037,GO:GO:0016705,GO:GO:0005506	AT4G37330.1	CYP81D4	cytochrome P450, family 81, subfamily D, polypeptide 4
Glyma.16G149400	Glyma.16G149400.1	Glyma.16G149400.1.p	PF00067	PTHR24298,PTHR24298:SF61		1.14.13.52		GO:GO:0055114,GO:GO:0020037,GO:GO:0016705,GO:GO:0005506	AT4G37360.1	CYP81D2	cytochrome P450, family 81, subfamily D, polypeptide 2
Glyma.16G149500	Glyma.16G149500.1	Glyma.16G149500.1.p	PF05653	PTHR12570,PTHR12570:SF9	KOG2922			GO:GO:0016021,GO:GO:0015693,GO:GO:0015095	AT3G26670.1		Protein of unknown function (DUF803)
Glyma.16G149600	Glyma.16G149600.1	Glyma.16G149600.1.p	PF05553	PTHR33265,PTHR33265:SF6					AT1G52140.1
Glyma.16G149700	Glyma.16G149700.1	Glyma.16G149700.1.p	PF13891	PTHR16198					AT2G31600.1
Glyma.16G149800	Glyma.16G149800.1	Glyma.16G149800.1.p	PF04438,PF00271,PF00270	PTHR24031,PTHR24031:SF42	KOG0331	3.6.4.13		GO:GO:0005524,GO:GO:0003676	AT3G02065.3		P-loop containing nucleoside triphosphate hydrolases superfamily protein
Glyma.16G149900	Glyma.16G149900.1	Glyma.16G149900.1.p	PF13891	PTHR16198					AT2G31600.1
Glyma.16G150000	Glyma.16G150000.1	Glyma.16G150000.1.p	PF03463,PF03465,PF03464	PTHR10113,PTHR10113:SF8			K03265	GO:GO:0016149,GO:GO:0006415,GO:GO:0005737	AT3G26618.1	ERF1-3	eukaryotic release factor 1-3
Glyma.16G150100	Glyma.16G150100.1	Glyma.16G150100.1.p		PTHR22814,PTHR22814:SF115	KOG1603				AT5G27690.1		Heavy metal transport/detoxification superfamily protein
Glyma.16G150200	Glyma.16G150200.1	Glyma.16G150200.1.p	PF02800,PF00044	PTHR10836,PTHR10836:SF49	KOG0657	1.2.1.12,1.2.1.13		GO:GO:0055114,GO:GO:0016620	AT3G26650.1	GAPA,GAPA-1	glyceraldehyde 3-phosphate dehydrogenase A subunit
Glyma.16G150300	Glyma.16G150300.1	Glyma.16G150300.1.p	PF06955,PF00722	PTHR31062,PTHR31062:SF15		2.4.1.207	K08235	GO:GO:0048046,GO:GO:0016762,GO:GO:0006073,GO:GO:0005618,GO:GO:0005975,GO:GO:0004553	AT5G13870.1	EXGT-A4,XTH5	xyloglucan endotransglucosylase/hydrolase 5
Glyma.16G150400	Glyma.16G150400.1	Glyma.16G150400.1.p	PF02338	PTHR12419,PTHR12419:SF3		3.4.19.12			AT3G02070.1		Cysteine proteinases superfamily protein
Glyma.16G150500	Glyma.16G150500.1	Glyma.16G150500.1.p
Glyma.16G150600	Glyma.16G150600.1	Glyma.16G150600.1.p	PF02458	PTHR31642,PTHR31642:SF40		2.3.1.188		GO:GO:0016747	AT1G65450.1		HXXXD-type acyl-transferase family protein
Glyma.16G150700	Glyma.16G150700.1	Glyma.16G150700.1.p	PF01161	PTHR11362,PTHR11362:SF9	KOG3346		K16223	GO:GO:0048573,GO:GO:0009909,GO:GO:0008429	AT1G65480.1	FT	PEBP (phosphatidylethanolamine-binding protein) family protein
Glyma.16G150800	Glyma.16G150800.1	Glyma.16G150800.1.p	PF03081	PTHR12542,PTHR12542:SF27				GO:GO:0006887,GO:GO:0000145	AT1G72470.1	ATEXO70D1,EXO70D1	exocyst subunit exo70 family protein D1
Glyma.16G150900	Glyma.16G150900.1	Glyma.16G150900.1.p	PF01026					GO:GO:0016888	AT5G17570.1		TatD related DNase
Glyma.16G151000	Glyma.16G151000.1	Glyma.16G151000.1.p	PF01161	PTHR11362,PTHR11362:SF9	KOG3346		K16223	GO:GO:0048573,GO:GO:0009909,GO:GO:0008429	AT1G65480.1	FT	PEBP (phosphatidylethanolamine-binding protein) family protein
Glyma.16G151100	Glyma.16G151100.1	Glyma.16G151100.1.p	PF01026	PTHR10060,PTHR10060:SF24	KOG3020		K03424	GO:GO:0016888	AT5G17570.1		TatD related DNase
Glyma.16G151200	Glyma.16G151200.1	Glyma.16G151200.1.p	PF05739,PF00804	PTHR19957,PTHR19957:SF91	KOG0810		K08486	GO:GO:0005515,GO:GO:0016020	AT1G08560.1	ATSYP111,KN,SYP111	syntaxin of plants 111
Glyma.16G151300	Glyma.16G151300.1	Glyma.16G151300.1.p	PF00230	PTHR19139,PTHR19139:SF75	KOG0223		K09875	GO:GO:0016020,GO:GO:0006810,GO:GO:0005215	AT5G18290.1	SIP1;2,SIP1B	Aquaporin-like superfamily protein
Glyma.16G151400	Glyma.16G151400.1	Glyma.16G151400.1.p	PF01150	PTHR11782,PTHR11782:SF50	KOG1385	3.6.1.5		GO:GO:0016787	AT3G04080.1	APY1,ATAPY1	apyrase 1
Glyma.16G151500	Glyma.16G151500.1	Glyma.16G151500.1.p	PF02365	PTHR31719,PTHR31719:SF32				GO:GO:0006355,GO:GO:0003677	AT3G04070.2	anac047,NAC047	NAC domain containing protein 47
Glyma.16G151600	Glyma.16G151600.1	Glyma.16G151600.1.p	PF04398	PTHR31676,PTHR31676:SF23					AT4G02360.1		Protein of unknown function, DUF538
Glyma.16G151700	Glyma.16G151700.1	Glyma.16G151700.1.p	PF03725,PF01138	PTHR11097,PTHR11097:SF8	KOG1612		K12589		AT3G07750.1		3\'-5\'-exoribonuclease family protein
Glyma.16G151800	Glyma.16G151800.1	Glyma.16G151800.1.p	PF01221	PTHR11886,PTHR11886:SF39	KOG3430	3.6.4.2	K10418	GO:GO:0007017,GO:GO:0005875	AT1G23220.1		Dynein light chain type 1 family protein
Glyma.16G151900	Glyma.16G151900.1	Glyma.16G151900.1.p	PF07983,PF00332	PTHR32227,PTHR32227:SF61		3.2.1.39		GO:GO:0005975,GO:GO:0004553	AT2G01630.1		O-Glycosyl hydrolases family 17 protein
Glyma.16G152000	Glyma.16G152000.1	Glyma.16G152000.1.p
Glyma.16G152100	Glyma.16G152100.1	Glyma.16G152100.1.p	PF02365	PTHR31744,PTHR31744:SF10				GO:GO:0006355,GO:GO:0003677	AT5G18270.1	ANAC087	Arabidopsis NAC domain containing protein 87
Glyma.16G152200	Glyma.16G152200.1	Glyma.16G152200.1.p	PF00249,PF14379	PTHR31499,PTHR31499:SF4					AT3G04030.3		Homeodomain-like superfamily protein
Glyma.16G152300	Glyma.16G152300.1	Glyma.16G152300.1.p	PF02887,PF00224	PTHR11817,PTHR11817:SF34		2.7.1.40	K00873	GO:GO:0030955,GO:GO:0006096,GO:GO:0004743,GO:GO:0000287	AT5G56350.1		Pyruvate kinase family protein
Glyma.16G152400	Glyma.16G152400.1	Glyma.16G152400.1.p	PF13639	PTHR22763,PTHR22763:SF39		6.3.2.19	K11982	GO:GO:0008270,GO:GO:0005515	AT1G55530.1		RING/U-box superfamily protein
Glyma.16G152500	Glyma.16G152500.1	Glyma.16G152500.1.p	PF04153,PF04065	PTHR23326,PTHR23326:SF1	KOG2150		K12580	GO:GO:0006355,GO:GO:0005634	AT5G18230.1		transcription regulator NOT2/NOT3/NOT5 family protein
Glyma.16G152600	Glyma.16G152600.1	Glyma.16G152600.1.p	PF07983,PF00332	PTHR32227,PTHR32227:SF95		3.2.1.39		GO:GO:0005975,GO:GO:0004553	AT1G64760.1		O-Glycosyl hydrolases family 17 protein
Glyma.16G152700	Glyma.16G152700.1	Glyma.16G152700.1.p	PF00320	PTHR10071,PTHR10071:SF161				GO:GO:0043565,GO:GO:0008270,GO:GO:0006355,GO:GO:0003700	AT4G32890.1	GATA9	GATA transcription factor 9
Glyma.16G152800	Glyma.16G152800.1	Glyma.16G152800.1.p	PF14432,PF01535,PF13041	PTHR24015,PTHR24015:SF447					AT4G13650.1		Pentatricopeptide repeat (PPR) superfamily protein
Glyma.16G152900	Glyma.16G152900.1	Glyma.16G152900.1.p		PTHR12794,PTHR12794:SF2				GO:GO:0005681,GO:GO:0000398,GO:GO:0000387	AT1G54385.2		ARM repeat superfamily protein
Glyma.16G153000	Glyma.16G153000.1	Glyma.16G153000.1.p		PTHR11122,PTHR11122:SF15					AT1G55370.2	NDF5	NDH-dependent cyclic electron flow 5
Glyma.16G153100	Glyma.16G153100.1	Glyma.16G153100.1.p		PTHR19918					AT4G33270.1	CDC20.1	Transducin family protein / WD-40 repeat family protein
Glyma.16G153200	Glyma.16G153200.1	Glyma.16G153200.1.p	PF00118	PTHR11353,PTHR11353:SF19			K09500	GO:GO:0005524	AT3G03960.1		TCP-1/cpn60 chaperonin family protein
Glyma.16G153300	Glyma.16G153300.1	Glyma.16G153300.1.p	PF01087	PTHR11943,PTHR11943:SF3	KOG2958		K00965	GO:GO:0008108,GO:GO:0006012,GO:GO:0008270	AT5G18200.1		UTP:galactose-1-phosphate uridylyltransferases;ribose-5-phosphate adenylyltransferases
Glyma.16G153400	Glyma.16G153400.1	Glyma.16G153400.1.p	PF02812,PF00208	PTHR11606,PTHR11606:SF12		1.4.1.2,1.4.1.3	K00261	GO:GO:0055114,GO:GO:0016491,GO:GO:0006520	AT5G18170.1	GDH1	glutamate dehydrogenase 1
Glyma.16G153500	Glyma.16G153500.1	Glyma.16G153500.1.p		PTHR34132,PTHR34132:SF1					AT5G14602.1
Glyma.16G153600	Glyma.16G153600.1	Glyma.16G153600.1.p		PTHR34114,PTHR34114:SF2					AT5G56540.1	AGP14,ATAGP14	arabinogalactan protein 14
Glyma.16G153700	Glyma.16G153700.1	Glyma.16G153700.1.p		PTHR33646,PTHR33646:SF2					AT5G18130.1
Glyma.16G153800	Glyma.16G153800.1	Glyma.16G153800.1.p	PF01652	PTHR11960,PTHR11960:SF18	KOG1669		K03259	GO:GO:0006413,GO:GO:0005737,GO:GO:0003743,GO:GO:0003723	AT5G18110.1	NCBP	novel cap-binding protein
Glyma.16G153900	Glyma.16G153900.1	Glyma.16G153900.1.p	PF00080	PTHR10003,PTHR10003:SF31	KOG0441	1.15.1.1	K04565	GO:GO:0055114,GO:GO:0046872,GO:GO:0006801	AT5G18100.1	CSD3	copper/zinc superoxide dismutase 3
Glyma.16G154000	Glyma.16G154000.1	Glyma.16G154000.1.p	PF03953,PF00091	PTHR11588,PTHR11588:SF137			K07374	GO:GO:0003924,GO:GO:0007017,GO:GO:0005874	AT5G19770.1	TUA3	tubulin alpha-3
Glyma.16G154100	Glyma.16G154100.1	Glyma.16G154100.1.p	PF00847	PTHR31194,PTHR31194:SF0			K09286	GO:GO:0006355,GO:GO:0003700	AT5G19790.1	RAP2.11	related to AP2 11
Glyma.16G154200	Glyma.16G154200.1	Glyma.16G154200.1.p	PF05739,PF00804	PTHR19957,PTHR19957:SF131	KOG0810		K08486	GO:GO:0005515,GO:GO:0016020	AT3G03800.1	ATSYP131,SYP131	syntaxin of plants 131
Glyma.16G154300	Glyma.16G154300.1	Glyma.16G154300.1.p	PF01202	PTHR21087,PTHR21087:SF4			K00891		AT3G26900.3	ATSKL1,SKL1	shikimate kinase like 1
Glyma.16G154400	Glyma.16G154400.1	Glyma.16G154400.1.p	PF01585,PF12457,PF07842	PTHR23329,PTHR23329:SF1			K13103	GO:GO:0003676,GO:GO:0006355,GO:GO:0005634,GO:GO:0003677	AT1G17070.1		GC-rich sequence DNA-binding factor-like protein with Tuftelin interacting domain
Glyma.16G154500	Glyma.16G154500.1	Glyma.16G154500.1.p
Glyma.16G154600	Glyma.16G154600.1	Glyma.16G154600.1.p	PF00852	PTHR11929,PTHR11929:SF131	KOG2619	2.4.1.214	K14412	GO:GO:0016020,GO:GO:0008417,GO:GO:0006486	AT1G71990.1	ATFT4,ATFUT13,FT4-M,FUCTC,FUT13	fucosyltransferase 13
Glyma.16G154700	Glyma.16G154700.1	Glyma.16G154700.1.p	PF01490	PTHR32195,PTHR32195:SF10	KOG1303		K03834		AT5G19500.1		Tryptophan/tyrosine permease
Glyma.16G154800	Glyma.16G154800.1	Glyma.16G154800.1.p		PTHR33883,PTHR33883:SF1					AT5G14990.1
Glyma.16G154900	Glyma.16G154900.1	Glyma.16G154900.1.p		PTHR37263,PTHR37263:SF1
Glyma.16G155000	Glyma.16G155000.1	Glyma.16G155000.1.p	PF00230	PTHR19139,PTHR19139:SF167	KOG0223		K09872	GO:GO:0016020,GO:GO:0006810,GO:GO:0005215	AT2G37170.1	PIP2;2,PIP2B	plasma membrane intrinsic protein 2
Glyma.16G155100	Glyma.16G155100.1	Glyma.16G155100.1.p	PF00230	PTHR19139,PTHR19139:SF167	KOG0223		K09872	GO:GO:0016020,GO:GO:0006810,GO:GO:0005215	AT2G37170.1	PIP2;2,PIP2B	plasma membrane intrinsic protein 2
Glyma.16G155200	Glyma.16G155200.1	Glyma.16G155200.1.p	PF00169,PF01852,PF07059	PTHR12136,PTHR12136:SF41				GO:GO:0008289	AT2G28320.1		Pleckstrin homology (PH) and lipid-binding START domains-containing protein
Glyma.16G155300	Glyma.16G155300.1	Glyma.16G155300.1.p	PF00320	PTHR10071,PTHR10071:SF194	KOG1601			GO:GO:0043565,GO:GO:0008270,GO:GO:0006355,GO:GO:0003700	AT3G60530.1	GATA4	GATA transcription factor 4
Glyma.16G155400	Glyma.16G155400.1	Glyma.16G155400.1.p	PF00583	PTHR23091,PTHR23091:SF208				GO:GO:0008080	AT2G39000.1		Acyl-CoA N-acyltransferases (NAT) superfamily protein
Glyma.16G155500	Glyma.16G155500.1	Glyma.16G155500.1.p	PF04535	PTHR32021,PTHR32021:SF1					AT2G28370.1		Uncharacterised protein family (UPF0497)
Glyma.16G155600	Glyma.16G155600.1	Glyma.16G155600.1.p	PF00293,PF05026	PTHR23114	KOG2937	3.6.1.62	K12613	GO:GO:0016787,GO:GO:0030145,GO:GO:0003723	AT5G13570.1	ATDCP2,DCP2,TDT	decapping 2
Glyma.16G155700	Glyma.16G155700.1	Glyma.16G155700.1.p	PF00070,PF02852	PTHR22912,PTHR22912:SF106		1.8.1.7	K00383	GO:GO:0055114,GO:GO:0016491,GO:GO:0045454	AT3G24170.3	ATGR1,GR1	glutathione-disulfide reductase
Glyma.16G155800	Glyma.16G155800.1	Glyma.16G155800.1.p	PF04864	PTHR11751,PTHR11751:SF3	KOG0633	2.6.1.9	K00817	GO:GO:0016846	AT5G10330.2	ATHPA1,EMB2196,HISN6A,HPA1	histidinol phosphate aminotransferase 1
Glyma.16G155900	Glyma.16G155900.1	Glyma.16G155900.1.p
Glyma.16G156000	Glyma.16G156000.1	Glyma.16G156000.1.p		PTHR34666,PTHR34666:SF1					AT1G71910.1
Glyma.16G156100	Glyma.16G156100.1	Glyma.16G156100.1.p	PF00560,PF00069,PF13855	PTHR27000,PTHR27000:SF14	KOG1187	2.7.11.1		GO:GO:0005515,GO:GO:0006468,GO:GO:0005524,GO:GO:0004672	AT1G34420.1		leucine-rich repeat transmembrane protein kinase family protein
Glyma.16G156200	Glyma.16G156200.1	Glyma.16G156200.1.p	PF00560,PF00069,PF13855	PTHR27000,PTHR27000:SF14	KOG1187	2.7.10.1		GO:GO:0005515,GO:GO:0006468,GO:GO:0005524,GO:GO:0004672	AT1G34420.1		leucine-rich repeat transmembrane protein kinase family protein
Glyma.16G156300	Glyma.16G156300.1	Glyma.16G156300.1.p	PF01367,PF02739	PTHR10133,PTHR10133:SF38		2.7.7.7		GO:GO:0003824,GO:GO:0003677	AT1G34380.2		5\'-3\' exonuclease family protein
Glyma.16G156400	Glyma.16G156400.1	Glyma.16G156400.1.p		PTHR10593,PTHR10593:SF27					AT1G34370.2	STOP1	C2H2 and C2HC zinc fingers superfamily protein
Glyma.16G156500	Glyma.16G156500.1	Glyma.16G156500.1.p	PF00498,PF13638	PTHR22593,PTHR22593:SF8				GO:GO:0005515	AT1G34355.1	ATPS1,PS1	forkhead-associated (FHA) domain-containing protein
Glyma.16G156600	Glyma.16G156600.1	Glyma.16G156600.1.p	PF14770	PTHR22593					AT1G34350.1
Glyma.16G156700	Glyma.16G156700.1	Glyma.16G156700.1.p	PF03514	PTHR31636,PTHR31636:SF19					AT3G54220.1	SCR,SGR1	GRAS family transcription factor
Glyma.16G156800	Glyma.16G156800.1	Glyma.16G156800.1.p		PTHR19432,PTHR19432:SF38	KOG0637		K15378		AT1G22710.1	ATSUC2,SUC2,SUT1	sucrose-proton symporter 2
Glyma.16G156900	Glyma.16G156900.1	Glyma.16G156900.1.p	PF13347	PTHR19432,PTHR19432:SF38			K15378		AT1G22710.1	ATSUC2,SUC2,SUT1	sucrose-proton symporter 2
Glyma.16G157000	Glyma.16G157000.1	Glyma.16G157000.1.p	PF13347	PTHR19432,PTHR19432:SF38			K15378		AT1G22710.1	ATSUC2,SUC2,SUT1	sucrose-proton symporter 2
Glyma.16G157100	Glyma.16G157100.1	Glyma.16G157100.1.p		PTHR19432,PTHR19432:SF38			K15378		AT1G22710.1	ATSUC2,SUC2,SUT1	sucrose-proton symporter 2
Glyma.16G157200	Glyma.16G157200.1	Glyma.16G157200.1.p	PF11955	PTHR31476,PTHR31476:SF16					AT1G71850.1		Ubiquitin carboxyl-terminal hydrolase family protein
Glyma.16G157300	Glyma.16G157300.1	Glyma.16G157300.1.p	PF01554	PTHR11206,PTHR11206:SF75	KOG1347		K03327	GO:GO:0055085,GO:GO:0016020,GO:GO:0015297,GO:GO:0015238,GO:GO:0006855	AT1G71870.1		MATE efflux family protein
Glyma.16G157400	Glyma.16G157400.1	Glyma.16G157400.1.p	PF00954,PF01453,PF00069	PTHR27002,PTHR27002:SF52	KOG1187	2.7.11.1		GO:GO:0048544,GO:GO:0006468,GO:GO:0005524,GO:GO:0004672	AT1G34300.1		lectin protein kinase family protein
Glyma.16G157500	Glyma.16G157500.1	Glyma.16G157500.1.p	PF01453	PTHR32444,PTHR32444:SF9		2.7.11.1			AT1G34300.1		lectin protein kinase family protein
Glyma.16G157600	Glyma.16G157600.1	Glyma.16G157600.1.p		PTHR36002					AT1G71865.1
Glyma.16G157700	Glyma.16G157700.1	Glyma.16G157700.1.p
Glyma.16G157800	Glyma.16G157800.1	Glyma.16G157800.1.p	PF05078	PTHR31621,PTHR31621:SF4					AT5G46090.1		Protein of unknown function (DUF679)
Glyma.16G157900	Glyma.16G157900.1	Glyma.16G157900.1.p	PF03398	PTHR12161,PTHR12161:SF21	KOG2027				AT1G34220.2		Regulator of Vps4 activity in the MVB pathway protein
Glyma.16G158000	Glyma.16G158000.1	Glyma.16G158000.1.p	PF13238	PTHR12595,PTHR12595:SF0	KOG3347	2.7.4.3	K18532		AT5G60340.1		P-loop containing nucleoside triphosphate hydrolases superfamily protein
Glyma.16G158100	Glyma.16G158100.1	Glyma.16G158100.1.p	PF00201	PTHR11926,PTHR11926:SF396			K13691	GO:GO:0016758,GO:GO:0008152	AT1G05680.1	UGT74E2	Uridine diphosphate glycosyltransferase 74E2
Glyma.16G158200	Glyma.16G158200.1	Glyma.16G158200.1.p	PF07690	PTHR21576,PTHR21576:SF40				GO:GO:0055085,GO:GO:0016021	AT2G39210.1		Major facilitator superfamily protein
Glyma.16G158300	Glyma.16G158300.1	Glyma.16G158300.1.p	PF04117	PTHR11266,PTHR11266:SF43	KOG1944		K13348	GO:GO:0016021	AT5G43140.1		Peroxisomal membrane 22 kDa (Mpv17/PMP22) family protein
Glyma.16G158400	Glyma.16G158400.1	Glyma.16G158400.1.p	PF07732,PF00394,PF07731	PTHR11709,PTHR11709:SF94		1.10.3.2	K05909	GO:GO:0005507,GO:GO:0055114,GO:GO:0016491	AT5G48100.1	ATLAC15,LAC15,TT10	Laccase/Diphenol oxidase family protein
Glyma.16G158500	Glyma.16G158500.1	Glyma.16G158500.1.p	PF00011	PTHR11527,PTHR11527:SF133					AT5G59720.1	HSP18.2	heat shock protein 18.2
Glyma.16G158600	Glyma.16G158600.1	Glyma.16G158600.1.p	PF00069	PTHR24343,PTHR24343:SF101		2.7.11.1		GO:GO:0006468,GO:GO:0005524,GO:GO:0004672	AT2G23030.1	SNRK2-9,SNRK2.9	SNF1-related protein kinase 2.9
Glyma.16G158700	Glyma.16G158700.1	Glyma.16G158700.1.p	PF03109	PTHR10566,PTHR10566:SF83	KOG1236	3.6.3.46	K08869		AT1G71810.1		Protein kinase superfamily protein
Glyma.16G158800	Glyma.16G158800.1	Glyma.16G158800.1.p
Glyma.16G158900	Glyma.16G158900.1	Glyma.16G158900.1.p
Glyma.16G159000	Glyma.16G159000.1	Glyma.16G159000.1.p
Glyma.16G159100	Glyma.16G159100.1	Glyma.16G159100.1.p	PF13676,PF00931	PTHR11017,PTHR11017:SF167	KOG4658			GO:GO:0007165,GO:GO:0005515,GO:GO:0043531	AT5G36930.2		Disease resistance protein (TIR-NBS-LRR class) family
Glyma.16G159200	Glyma.16G159200.1	Glyma.16G159200.1.p	PF00931,PF13676	PTHR11017,PTHR11017:SF167				GO:GO:0043531,GO:GO:0007165,GO:GO:0005515	AT5G36930.1		Disease resistance protein (TIR-NBS-LRR class) family
Glyma.16G159300	Glyma.16G159300.1	Glyma.16G159300.1.p		PTHR11017,PTHR11017:SF171					AT5G36930.2		Disease resistance protein (TIR-NBS-LRR class) family
Glyma.16G159400	Glyma.16G159400.1	Glyma.16G159400.1.p	PF13676	PTHR11017,PTHR11017:SF155				GO:GO:0007165,GO:GO:0005515	AT5G36930.2		Disease resistance protein (TIR-NBS-LRR class) family
Glyma.16G159500	Glyma.16G159500.1	Glyma.16G159500.1.p	PF00931	PTHR11017,PTHR11017:SF167	KOG4658			GO:GO:0043531	AT5G17680.1		disease resistance protein (TIR-NBS-LRR class), putative
Glyma.16G159600	Glyma.16G159600.1	Glyma.16G159600.1.p	PF13676,PF00931	PTHR11017,PTHR11017:SF167				GO:GO:0007165,GO:GO:0005515,GO:GO:0043531	AT5G17680.1		disease resistance protein (TIR-NBS-LRR class), putative
Glyma.16G159700	Glyma.16G159700.1	Glyma.16G159700.1.p	PF00004,PF13676	PTHR11017,PTHR11017:SF162	KOG4658			GO:GO:0005524,GO:GO:0007165,GO:GO:0005515	AT5G17680.1		disease resistance protein (TIR-NBS-LRR class), putative
Glyma.16G159800	Glyma.16G159800.1	Glyma.16G159800.1.p		PTHR11017,PTHR11017:SF162					AT5G41750.1		Disease resistance protein (TIR-NBS-LRR class) family
Glyma.16G159900	Glyma.16G159900.1	Glyma.16G159900.1.p	PF04969	PTHR22932,PTHR22932:SF1	KOG3158				AT4G02450.1		HSP20-like chaperones superfamily protein
Glyma.16G160000	Glyma.16G160000.1	Glyma.16G160000.1.p	PF02847	PTHR12626,PTHR12626:SF2					AT1G22730.1		MA3 domain-containing protein
Glyma.16G160100	Glyma.16G160100.1	Glyma.16G160100.1.p		PTHR35475,PTHR35475:SF1					AT1G71780.1
Glyma.16G160200	Glyma.16G160200.1	Glyma.16G160200.1.p	PF13041	PTHR24015,PTHR24015:SF547					AT1G12700.1		ATP binding;nucleic acid binding;helicases
Glyma.16G160300	Glyma.16G160300.1	Glyma.16G160300.1.p	PF04863					GO:GO:0016846	AT1G34060.1		Pyridoxal phosphate (PLP)-dependent transferases superfamily protein
Glyma.16G160400	Glyma.16G160400.1	Glyma.16G160400.1.p
Glyma.16G160500	Glyma.16G160500.1	Glyma.16G160500.1.p	PF12937	PTHR31790				GO:GO:0005515	AT5G18160.1		F-box and associated interaction domains-containing protein
Glyma.16G160600	Glyma.16G160600.1	Glyma.16G160600.1.p	PF04863,PF04864	PTHR11751,PTHR11751:SF126		4.4.1.4		GO:GO:0016846	AT1G34060.1		Pyridoxal phosphate (PLP)-dependent transferases superfamily protein
Glyma.16G160700	Glyma.16G160700.1	Glyma.16G160700.1.p	PF01535,PF13041	PTHR24015,PTHR24015:SF547					AT1G62670.1	RPF2	rna processing factor 2
Glyma.16G160800	Glyma.16G160800.1	Glyma.16G160800.1.p	PF00658,PF00076	PTHR24012,PTHR24012:SF349	KOG0123		K13126	GO:GO:0003723,GO:GO:0003676	AT1G71770.2	PAB5	poly(A)-binding protein 5
Glyma.16G160900	Glyma.16G160900.1	Glyma.16G160900.1.p	PF00658,PF00270	PTHR24031,PTHR24031:SF247		3.6.4.13		GO:GO:0003723,GO:GO:0005524,GO:GO:0003676	AT4G09730.1	RH39	RH39
Glyma.16G161000	Glyma.16G161000.1	Glyma.16G161000.1.p	PF03140	PTHR31549,PTHR31549:SF2					AT3G60470.1		Plant protein of unknown function (DUF247)
Glyma.16G161100	Glyma.16G161100.1	Glyma.16G161100.1.p	PF03140	PTHR31549,PTHR31549:SF2					AT4G31980.1
Glyma.16G161200	Glyma.16G161200.1	Glyma.16G161200.1.p	PF03140	PTHR31549,PTHR31549:SF2					AT4G31980.1
Glyma.16G161300	Glyma.16G161300.1	Glyma.16G161300.1.p	PF03140	PTHR31549,PTHR31549:SF2					AT4G31980.1
Glyma.16G161400	Glyma.16G161400.1	Glyma.16G161400.1.p		PTHR33237,PTHR33237:SF4					AT1G71740.1
Glyma.16G161500	Glyma.16G161500.1	Glyma.16G161500.1.p	PF03372	PTHR11200,PTHR11200:SF128	KOG0565	3.1.3.56			AT1G71710.1		DNAse I-like superfamily protein
Glyma.16G161600	Glyma.16G161600.1	Glyma.16G161600.1.p	PF00575	PTHR15838,PTHR15838:SF1			K02945	GO:GO:0003676	AT1G71720.1		Nucleic acid-binding proteins superfamily
Glyma.16G161700	Glyma.16G161700.1	Glyma.16G161700.1.p		PTHR32133,PTHR32133:SF107					AT4G12560.1	CPR30	F-box and associated interaction domains-containing protein
Glyma.16G161800	Glyma.16G161800.1	Glyma.16G161800.1.p	PF14432,PF01535,PF13041	PTHR24015,PTHR24015:SF109					AT5G59200.1	OTP80	Tetratricopeptide repeat (TPR)-like superfamily protein
Glyma.16G161900	Glyma.16G161900.1	Glyma.16G161900.1.p	PF13041	PTHR24015,PTHR24015:SF547					AT1G12775.1		Pentatricopeptide repeat (PPR) superfamily protein
Glyma.16G162000	Glyma.16G162000.1	Glyma.16G162000.1.p	PF12854,PF13041	PTHR24015,PTHR24015:SF547					AT1G62680.1		Pentatricopeptide repeat (PPR) superfamily protein
Glyma.16G162100	Glyma.16G162100.1	Glyma.16G162100.1.p	PF13041	PTHR24015,PTHR24015:SF547					AT1G12775.1		Pentatricopeptide repeat (PPR) superfamily protein
Glyma.16G162200	Glyma.16G162200.1	Glyma.16G162200.1.p	PF05664	PTHR31280,PTHR31280:SF1					AT2G33420.1		Protein of unknown function (DUF810)
Glyma.16G162300	Glyma.16G162300.1	Glyma.16G162300.1.p	PF04863,PF04864	PTHR11751,PTHR11751:SF126		4.4.1.4		GO:GO:0016846	AT1G34060.1		Pyridoxal phosphate (PLP)-dependent transferases superfamily protein
Glyma.16G162400	Glyma.16G162400.1	Glyma.16G162400.1.p	PF04863,PF04864	PTHR11751,PTHR11751:SF126		4.4.1.4		GO:GO:0016846	AT1G34060.1		Pyridoxal phosphate (PLP)-dependent transferases superfamily protein
Glyma.16G162500	Glyma.16G162500.1	Glyma.16G162500.1.p	PF04863,PF04864	PTHR11751,PTHR11751:SF126		4.4.1.4		GO:GO:0016846	AT1G34060.1		Pyridoxal phosphate (PLP)-dependent transferases superfamily protein
Glyma.16G162600	Glyma.16G162600.1	Glyma.16G162600.1.p	PF00504	PTHR21649,PTHR21649:SF26				GO:GO:0016020,GO:GO:0009765	AT1G29930.1	AB140,CAB1,CAB140,LHCB1.3	chlorophyll A/B binding protein 1
Glyma.16G162700	Glyma.16G162700.1	Glyma.16G162700.1.p	PF13041	PTHR24015,PTHR24015:SF547					AT1G62670.1	RPF2	rna processing factor 2
Glyma.16G162800	Glyma.16G162800.1	Glyma.16G162800.1.p	PF13041	PTHR24015,PTHR24015:SF547					AT1G62670.1	RPF2	rna processing factor 2
Glyma.16G162900	Glyma.16G162900.1	Glyma.16G162900.1.p	PF00722	PTHR31062,PTHR31062:SF1		2.4.1.207	K08235	GO:GO:0005975,GO:GO:0004553	AT1G11545.1	XTH8	xyloglucan endotransglucosylase/hydrolase 8
Glyma.16G163000	Glyma.16G163000.1	Glyma.16G163000.1.p
Glyma.16G163100	Glyma.16G163100.1	Glyma.16G163100.1.p	PF13041	PTHR24015,PTHR24015:SF547					AT1G12700.1		ATP binding;nucleic acid binding;helicases
Glyma.16G163200	Glyma.16G163200.1	Glyma.16G163200.1.p		PTHR36319,PTHR36319:SF1			K12124		AT1G22770.1	FB,GI	gigantea protein (GI)
Glyma.16G163300	Glyma.16G163300.1	Glyma.16G163300.1.p
Glyma.16G163400	Glyma.16G163400.1	Glyma.16G163400.1.p	PF08263,PF00560,PF13855	PTHR27004,PTHR27004:SF13	KOG0472			GO:GO:0005515	AT2G34930.1		disease resistance family protein / LRR family protein
Glyma.16G163500	Glyma.16G163500.1	Glyma.16G163500.1.p	PF03151	PTHR11132,PTHR11132:SF73	KOG1441				AT4G09810.1		Nucleotide-sugar transporter family protein
Glyma.16G163600	Glyma.16G163600.1	Glyma.16G163600.1.p		PTHR33675,PTHR33675:SF1					AT4G09830.1		Uncharacterised conserved protein UCP009193
Glyma.16G163700	Glyma.16G163700.1	Glyma.16G163700.1.p		PTHR33401,PTHR33401:SF3					AT1G22790.2
Glyma.16G163800	Glyma.16G163800.1	Glyma.16G163800.1.p		PTHR14154,PTHR14154:SF12					AT1G34000.1	OHP2	one-helix protein 2
Glyma.16G163900	Glyma.16G163900.1	Glyma.16G163900.1.p	PF12023	PTHR33193,PTHR33193:SF9					AT4G09890.1		Protein of unknown function (DUF3511)
Glyma.16G164000	Glyma.16G164000.1	Glyma.16G164000.1.p	PF00646	PTHR31790,PTHR31790:SF15				GO:GO:0005515	AT3G23880.1		F-box and associated interaction domains-containing protein
Glyma.16G164100	Glyma.16G164100.1	Glyma.16G164100.1.p		PTHR33743,PTHR33743:SF3
Glyma.16G164200	Glyma.16G164200.1	Glyma.16G164200.1.p	PF00141	PTHR31235,PTHR31235:SF12		1.11.1.7	K00430	GO:GO:0055114,GO:GO:0020037,GO:GO:0006979,GO:GO:0004601	AT1G71695.1		Peroxidase superfamily protein
Glyma.16G164300	Glyma.16G164300.1	Glyma.16G164300.1.p	PF00141	PTHR31235,PTHR31235:SF12		1.11.1.7		GO:GO:0055114,GO:GO:0020037,GO:GO:0006979,GO:GO:0004601	AT1G71695.1		Peroxidase superfamily protein
Glyma.16G164400	Glyma.16G164400.1	Glyma.16G164400.1.p	PF00141	PTHR31235,PTHR31235:SF12		1.11.1.7	K00430	GO:GO:0055114,GO:GO:0020037,GO:GO:0006979,GO:GO:0004601	AT1G71695.1		Peroxidase superfamily protein
Glyma.16G164500	Glyma.16G164500.1	Glyma.16G164500.1.p	PF01529	PTHR22883,PTHR22883:SF74	KOG1311	2.3.1.225	K16675	GO:GO:0008270	AT4G24630.1		DHHC-type zinc finger family protein
Glyma.16G164600	Glyma.16G164600.1	Glyma.16G164600.1.p		PTHR31890					AT5G50030.1		Plant invertase/pectin methylesterase inhibitor superfamily protein
Glyma.16G164700	Glyma.16G164700.1	Glyma.16G164700.1.p	PF03656	PTHR12388,PTHR12388:SF2	KOG3442		K17805	GO:GO:0030150,GO:GO:0005744	AT3G59280.1	TXR1	Protein Transporter, Pam16
Glyma.16G164800	Glyma.16G164800.1	Glyma.16G164800.1.p	PF00847	PTHR31190				GO:GO:0006355,GO:GO:0003700	AT5G61890.1		Integrase-type DNA-binding superfamily protein
Glyma.16G164900	Glyma.16G164900.1	Glyma.16G164900.1.p	PF01812	PTHR13017,PTHR13017:SF0					AT1G76730.1		NagB/RpiA/CoA transferase-like superfamily protein
Glyma.16G165000	Glyma.16G165000.1	Glyma.16G165000.1.p	PF00076,PF13893	PTHR24012,PTHR24012:SF376			K14948	GO:GO:0003676	AT1G43190.2	PTB3	polypyrimidine tract-binding protein 3
Glyma.16G165100	Glyma.16G165100.1	Glyma.16G165100.1.p	PF08154,PF00400	PTHR19848,PTHR19848:SF0			K14855	GO:GO:0005515	AT5G52820.1		WD-40 repeat family protein / notchless protein, putative
Glyma.16G165200	Glyma.16G165200.1	Glyma.16G165200.1.p	PF00504	PTHR21649,PTHR21649:SF26			K08912	GO:GO:0016020,GO:GO:0009765	AT2G34430.1	LHB1B1,LHCB1.4	light-harvesting chlorophyll-protein complex II subunit B1
Glyma.16G165300	Glyma.16G165300.1	Glyma.16G165300.1.p	PF04864	PTHR11751,PTHR11751:SF126		4.4.1.4		GO:GO:0016846	AT1G34040.1		Pyridoxal phosphate (PLP)-dependent transferases superfamily protein
Glyma.16G165400	Glyma.16G165400.1	Glyma.16G165400.1.p	PF13041	PTHR24015,PTHR24015:SF547			K17710		AT1G12300.1		Tetratricopeptide repeat (TPR)-like superfamily protein
Glyma.16G165500	Glyma.16G165500.1	Glyma.16G165500.1.p	PF00504	PTHR21649,PTHR21649:SF26			K08912	GO:GO:0016020,GO:GO:0009765	AT2G34430.1	LHB1B1,LHCB1.4	light-harvesting chlorophyll-protein complex II subunit B1
Glyma.16G165600	Glyma.16G165600.1	Glyma.16G165600.1.p		PTHR33621,PTHR33621:SF2					AT1G76740.1
Glyma.16G165700	Glyma.16G165700.1	Glyma.16G165700.1.p	PF13414	PTHR22904,PTHR22904:SF360					AT5G10090.1		Tetratricopeptide repeat (TPR)-like superfamily protein
Glyma.16G165800	Glyma.16G165800.1	Glyma.16G165800.1.p	PF00504	PTHR21649,PTHR21649:SF26			K08912	GO:GO:0016020,GO:GO:0009765	AT2G34430.1	LHB1B1,LHCB1.4	light-harvesting chlorophyll-protein complex II subunit B1
Glyma.16G165900	Glyma.16G165900.1	Glyma.16G165900.1.p	PF13632,PF14569	PTHR13301,PTHR13301:SF43		2.4.1.29,2.4.1.12	K10999		AT5G64740.1	CESA6,E112,IXR2,PRC1	cellulose synthase 6
Glyma.16G166000	Glyma.16G166000.1	Glyma.16G166000.1.p		PTHR34662,PTHR34662:SF3					AT1G21090.1		Cupredoxin superfamily protein
Glyma.16G166100	Glyma.16G166100.1	Glyma.16G166100.1.p	PF05055	PTHR31113,PTHR31113:SF4					AT1G20180.1		Protein of unknown function (DUF677)
Glyma.16G166200	Glyma.16G166200.1	Glyma.16G166200.1.p
Glyma.16G166300	Glyma.16G166300.1	Glyma.16G166300.1.p	PF00856	PTHR12197,PTHR12197:SF160		2.1.1.43		GO:GO:0005515	AT1G43245.1		SET domain-containing protein
Glyma.16G166400	Glyma.16G166400.1	Glyma.16G166400.1.p	PF05055	PTHR31113,PTHR31113:SF4					AT1G20180.1		Protein of unknown function (DUF677)
Glyma.16G166500	Glyma.16G166500.1	Glyma.16G166500.1.p	PF00856	PTHR12197,PTHR12197:SF160		2.1.1.43	K11426	GO:GO:0005515	AT1G43245.1		SET domain-containing protein
Glyma.16G166600	Glyma.16G166600.1	Glyma.16G166600.1.p	PF02496	PTHR33801,PTHR33801:SF7				GO:GO:0006950
Glyma.16G166700	Glyma.16G166700.1	Glyma.16G166700.1.p		PTHR11527,PTHR11527:SF169					AT1G76770.1		HSP20-like chaperones superfamily protein
Glyma.16G166800	Glyma.16G166800.1	Glyma.16G166800.1.p	PF05633	PTHR31509,PTHR31509:SF0					AT1G18740.1		Protein of unknown function (DUF793)
Glyma.16G166900	Glyma.16G166900.1	Glyma.16G166900.1.p
Glyma.16G167000	Glyma.16G167000.1	Glyma.16G167000.1.p
Glyma.16G167100	Glyma.16G167100.1	Glyma.16G167100.1.p
Glyma.16G167200	Glyma.16G167200.1	Glyma.16G167200.1.p	PF00646,PF01167	PTHR16517,PTHR16517:SF31	KOG2502			GO:GO:0005515	AT1G43640.1	AtTLP5,TLP5	tubby like protein 5
Glyma.16G167300	Glyma.16G167300.1	Glyma.16G167300.1.p	PF00892	PTHR31218,PTHR31218:SF20				GO:GO:0016021,GO:GO:0016020,GO:GO:0022857	AT1G43650.1		nodulin MtN21 /EamA-like transporter family protein
Glyma.16G167400	Glyma.16G167400.1	Glyma.16G167400.1.p
Glyma.16G167500	Glyma.16G167500.1	Glyma.16G167500.1.p	PF13837	PTHR21654,PTHR21654:SF9	KOG4282				AT1G76890.2	AT-GT2,GT2	Duplicated homeodomain-like superfamily protein
Glyma.16G167600	Glyma.16G167600.1	Glyma.16G167600.1.p	PF13837	PTHR21654,PTHR21654:SF19	KOG4282				AT1G76890.2	AT-GT2,GT2	Duplicated homeodomain-like superfamily protein
Glyma.16G167700	Glyma.16G167700.1	Glyma.16G167700.1.p	PF13837	PTHR21654,PTHR21654:SF11	KOG4282				AT1G21200.1		sequence-specific DNA binding transcription factors
Glyma.16G167800	Glyma.16G167800.1	Glyma.16G167800.1.p	PF06777,PF13307,PF06733	PTHR11472,PTHR11472:SF1		3.6.4.12	K10844	GO:GO:0005634,GO:GO:0016818,GO:GO:0008026,GO:GO:0006139,GO:GO:0005524,GO:GO:0003676,GO:GO:0004003,GO:GO:0003677	AT1G03190.2	ATXPD,UVH6	RAD3-like DNA-binding helicase protein

## Sheet: Sheet2
Chr16
Glyma.16G049600	Glyma.16G049600.1	Glyma.16G049600.1.p	PF02854,PF09090,PF09088	PTHR12412			K12882	GO:GO:0005515,GO:GO:0003723,GO:GO:0016070,GO:GO:0051028,GO:GO:0045292,GO:GO:0005846,GO:GO:0000339	AT2G13540.1	ABH1,ATCBP80,CBP80,ENS	ARM repeat superfamily protein
Glyma.16G049700	Glyma.16G049700.1	Glyma.16G049700.1.p							AT1G12845.1
Glyma.16G049800	Glyma.16G049800.1	Glyma.16G049800.1.p	PF14432,PF13041,PF01535	PTHR24015,PTHR24015:SF478					AT3G26782.1		Tetratricopeptide repeat (TPR)-like superfamily protein
Glyma.16G049900	Glyma.16G049900.1	Glyma.16G049900.1.p	PF07765	PTHR31631
Glyma.16G050000	Glyma.16G050000.1	Glyma.16G050000.1.p	PF00153	PTHR24089,PTHR24089:SF269	KOG0767				AT5G14040.1	PHT3;1	phosphate transporter 3;1
Glyma.16G050100	Glyma.16G050100.1	Glyma.16G050100.1.p	PF00153	PTHR24089,PTHR24089:SF269	KOG0767		K15102		AT5G14040.1	PHT3;1	phosphate transporter 3;1
Glyma.16G050200	Glyma.16G050200.1	Glyma.16G050200.1.p	PF03223	PTHR10137	KOG2909		K02148	GO:GO:0033180,GO:GO:0015991,GO:GO:0015078	AT1G12840.1	ATVHA-C,DET3	vacuolar ATP synthase subunit C (VATC) / V-ATPase C subunit / vacuolar proton pump C subunit (DET3)
Glyma.16G050300	Glyma.16G050300.1	Glyma.16G050300.1.p	PF02362	PTHR31140,PTHR31140:SF10				GO:GO:0003677	AT3G26790.1	FUS3	AP2/B3-like transcriptional factor family protein
Glyma.16G050400	Glyma.16G050400.1	Glyma.16G050400.1.p		PTHR36899					AT1G12830.1
Glyma.16G050500	Glyma.16G050500.1	Glyma.16G050500.1.p	PF13516,PF12937	PTHR24006,PTHR24006:SF456	KOG1947			GO:GO:0005515	AT1G12820.1	AFB3	auxin signaling F-box 3
Glyma.16G050600	Glyma.16G050600.1	Glyma.16G050600.1.p		PTHR31568,PTHR31568:SF5
Glyma.16G050700	Glyma.16G050700.1	Glyma.16G050700.1.p	PF02893	PTHR31969,PTHR31969:SF7					AT5G13200.1		GRAM domain family protein
Glyma.16G050800	Glyma.16G050800.1	Glyma.16G050800.1.p	PF05753	PTHR12861,PTHR12861:SF4	KOG3317		K13250	GO:GO:0016021,GO:GO:0005783	AT5G14030.3		translocon-associated protein beta (TRAPB) family protein
Glyma.16G050900	Glyma.16G050900.1	Glyma.16G050900.1.p	PF06203	PTHR31717,PTHR31717:SF3				GO:GO:0005515	AT1G28050.1		B-box type zinc finger protein with CCT domain
Glyma.16G051000	Glyma.16G051000.1	Glyma.16G051000.1.p	PF03097	PTHR23032,PTHR23032:SF2					AT5G14020.1		Endosomal targeting BRO1-like domain-containing protein
